# Supplementary material for: Developing a codon optimization method for improved expression of recombinant proteins in actinobacteria
Source: Sci Rep. 2019 Jun 6;9:8338. doi: 10.1038/s41598-019-44500-z (PMC6554278; doi:10.1038/s41598-019-44500-z)
Supplement: Supplementary file 2 — Supplementary Data S1 [file 41598_2019_44500_MOESM2_ESM.xlsx]

## Sheet: SupTableS1
GI number	Description	Expression level	Sequence length (aa)	CAI	tAI	Amino acid repetition rate	Codon repetition rate	ΔGUH
gi_21218585	putative DNA-binding protein	1	791	0.717	0.257	0.205	0.109	-24.404
gi_21218626	putative transcriptional regulator	1	392	0.776	0.266	0.211	0.13	-16.214
gi_21218674	putative DNA-binding protein	3	287	0.791	0.242	0.177	0.09	-13.129
gi_21218699	putative merR-family transcriptional regulator	3	287	0.823	0.277	0.209	0.112	-18.521
gi_21218712	putative transcriptional regulatory protein	3	219	0.832	0.23	0.205	0.114	-19.616
gi_21218717	possible DNA-binding protein	3	241	0.776	0.25	0.207	0.113	-17.481
gi_21218731	putative DNA-binding protein	1	331	0.763	0.243	0.214	0.106	-25.822
gi_21218749	putative DNA-binding regulator	3	342	0.772	0.244	0.236	0.115	-19.327
gi_21218786	putative DNA-binding protein	2	287	0.808	0.234	0.19	0.099	-19.162
gi_21218794	putative transcriptional regulator	2	236	0.809	0.279	0.198	0.126	-22.106
gi_21218813	putative LysR-family transcriptional regulator	2	319	0.818	0.241	0.197	0.119	-22.048
gi_21218832	putative deoR family transcriptional regulator	3	266	0.819	0.287	0.238	0.15	-22.69
gi_21218837	putative regulatory protein	1	342	0.754	0.247	0.19	0.097	-24.639
gi_21218845	putative transcriptional regulator	2	205	0.805	0.252	0.188	0.105	-24.653
gi_21218847	putative lysR-family transcriptional regulator	3	295	0.824	0.278	0.229	0.134	-25.385
gi_21218851	putative tetR-family transcriptional regulator	3	205	0.787	0.275	0.24	0.117	-22.36
gi_21218855	putative DNA-binding protein	3	303	0.82	0.256	0.211	0.107	-17.181
gi_21218877	putative transcriptional regulator	3	214	0.86	0.27	0.207	0.13	-27.523
gi_21218882	putative transcriptional regulator	3	196	0.86	0.251	0.193	0.104	-23.177
gi_21218919	putative transcriptional regulator	1	208	0.832	0.276	0.213	0.124	-14.254
gi_21218949	putative transcriptional regulator	3	342	0.817	0.257	0.234	0.131	-20.41
gi_21218975	putative transcriptional regulator	3	342	0.855	0.281	0.217	0.141	-21.842
gi_21219011	putative araC family transcriptional regulator	2	334	0.829	0.276	0.208	0.128	-13.681
gi_21219023	putative tetR-family transcriptional regulator	2	211	0.832	0.258	0.21	0.123	-19.404
gi_21219045	putative tetR family transcriptional regulator	1	188	0.829	0.266	0.212	0.117	-23.722
gi_21219199	putative TetR-family transcriptional regulator	3	213	0.834	0.277	0.214	0.133	-13.007
gi_21219249	putative transcriptional regulator	2	321	0.858	0.276	0.21	0.131	-21.361
gi_21219316	putative ROK family transcriptional regulator	1	441	0.856	0.293	0.214	0.139	-19.916
gi_21219344	putative gntR-family transcriptional regulator	1	154	0.831	0.242	0.185	0.115	-17.56
gi_21219378	putative TetR-family regulator	1	220	0.81	0.284	0.218	0.134	-39.126
gi_21219398	putative transcriptional regulatory protein	3	900	0.766	0.251	0.242	0.128	-13.613
gi_21219411	putative DNA-binding protein	2	287	0.831	0.271	0.214	0.139	-21.875
gi_21219520	putative tetR-family transcriptional regulator	3	202	0.756	0.246	0.202	0.098	-21.319
gi_21219584	putative marR-family transcriptional regulator	2	167	0.838	0.3	0.173	0.119	-22.086
gi_21219609	putative tetR-family regulatory protein	3	200	0.864	0.267	0.206	0.135	-20.806
gi_21219613	putative MarR-family regulatory protein	1	199	0.855	0.286	0.239	0.137	-20.109
gi_21219649	putative tetR-family transcriptional regulator	3	204	0.886	0.281	0.192	0.129	-18.741
gi_21219684	putative transcriptional regulator	3	427	0.785	0.262	0.235	0.126	-22.334
gi_21219688	putative gntR-famly transcriptional regulator	2	254	0.815	0.25	0.225	0.128	-17.28
gi_21219704	putative tetR-family transcriptional regulator	3	197	0.866	0.291	0.213	0.128	-23.36
gi_21219751	putative DNA-binding protein	2	294	0.785	0.269	0.217	0.122	-24.477
gi_21219770	putative gntR-family transcriptional regulator	3	265	0.871	0.281	0.208	0.126	-19.495
gi_21219819	putative transcriptional regulatory protein	3	209	0.873	0.284	0.18	0.109	-18.515
gi_21219859	putative transcriptional regulator	1	355	0.859	0.273	0.238	0.155	-28.45
gi_21219965	putative transcriptional regulator	2	372	0.859	0.279	0.201	0.137	-20.909
gi_21219990	putative DNA-binding protein	3	175	0.908	0.286	0.195	0.142	-23.956
gi_21220066	putative tetR-family transcriptional regulator	3	197	0.847	0.284	0.214	0.131	-13.594
gi_21220111	putative transcriptional regulator	1	244	0.85	0.271	0.227	0.168	-34.792
gi_21220174	putative transcriptional regulator	2	245	0.881	0.296	0.171	0.118	-22.444
gi_21220192	putative merR-family transcriptional regulator	2	183	0.855	0.281	0.192	0.116	-12.763
gi_21220194	putative transcriptional regulator	2	223	0.855	0.281	0.229	0.112	-19.868
gi_21220210	putative gntR-family transcriptional regulator	1	257	0.88	0.278	0.164	0.115	-13.264
gi_21220212	putative regulator	2	242	0.895	0.278	0.17	0.132	-22.813
gi_21220222	putative gntR-family transcriptional regulator	3	142	0.726	0.246	0.205	0.115	-15.964
gi_21220391	putative transcriptional regulator	3	210	0.802	0.281	0.26	0.16	-19.599
gi_21220412	putative DNA-binding protein	2	260	0.816	0.274	0.209	0.123	-19.256
gi_21220462	putative DNA-binding protein	2	298	0.864	0.278	0.183	0.117	-24.263
gi_21220528	putative DNA-binding protein	3	203	0.898	0.278	0.189	0.126	-13.745
gi_21220555	putative DNA-binding protein	3	247	0.846	0.291	0.254	0.185	-18.921
gi_21220656	putative gntR-family transcriptional regulator	2	215	0.869	0.267	0.191	0.151	-18.507
gi_21220658	putative transcriptional regulator	2	335	0.846	0.267	0.227	0.16	-14.759
gi_21220906	putative gntR-family transcriptional regulator	3	243	0.889	0.282	0.226	0.165	-13.433
gi_21220952	putative tetR-family transcriptional regulator	3	202	0.883	0.28	0.228	0.132	-19.043
gi_21221023	putative DNA-binding protein	3	344	0.85	0.285	0.216	0.146	-17.415
gi_21221114	putative ROK-family transcriptional regulatory protein	3	417	0.891	0.281	0.231	0.151	-22.411
gi_21221141	putative luxR-family transcriptional regulator	3	346	0.806	0.264	0.183	0.112	-16.697
gi_21221265	putative TetR-family transcriptional regulator	3	240	0.835	0.276	0.189	0.116	-17.028
gi_21221296	putative transcriptional regulatory protein	3	414	0.835	0.293	0.273	0.184	-18.811
gi_21221382	putative transcriptional regulator	3	228	0.844	0.289	0.222	0.132	-20.731
gi_21221403	putative transcriptional regulator	3	403	0.857	0.283	0.222	0.142	-22.157
gi_21221409	putative lysR-family transcriptional regulator	3	331	0.847	0.271	0.203	0.128	-15.794
gi_21221457	putative translation initiation factor	3	388	0.773	0.253	0.24	0.142	-17.62
gi_21221604	putative tetR-family transcriptional regulator	3	207	0.895	0.296	0.176	0.115	-16.121
gi_21221610	putative merR-family transcriptional regulator	3	223	0.921	0.283	0.223	0.168	-17.146
gi_21221633	putative deoR-family transcriptional regulator	3	261	0.881	0.266	0.232	0.169	-22.481
gi_21221636	putative tetR-family transcriptional regulator	1	244	0.81	0.265	0.222	0.121	-19.085
gi_21221697	putative gntR-family regulator	3	251	0.751	0.251	0.203	0.113	-15.536
gi_21221702	putative gntR-family regulator	3	259	0.751	0.227	0.201	0.104	-18.077
gi_21221705	putative DNA-binding protein	3	134	0.73	0.247	0.189	0.111	-13.441
gi_21221776	putative transcriptional regulator	1	212	0.919	0.283	0.205	0.147	-27.639
gi_21221778	putative DNA-binding protein	3	317	0.891	0.293	0.202	0.143	-17.224
gi_21221781	putative DNA-binding protein	2	382	0.827	0.274	0.203	0.126	-22.924
gi_21221796	putative tetR-family regulator	3	207	0.881	0.27	0.172	0.111	-21.035
gi_21221957	putative DNA-binding protein	1	402	0.648	0.216	0.207	0.081	-20.352
gi_21222180	putative tetR family transcriptional regulatory protein	2	253	0.856	0.255	0.247	0.141	-24.229
gi_21222214	putative araC-family transcriptional regulator	3	342	0.81	0.261	0.231	0.135	-15.739
gi_21222242	putative transcriptional regulator	3	221	0.84	0.277	0.223	0.161	-13.19
gi_21222325	putative lysR-family transcriptional regulator	1	309	0.823	0.271	0.206	0.106	-21.262
gi_21222338	putative gntR-family transcriptional regulator	3	267	0.829	0.259	0.203	0.128	-16.287
gi_21222383	putative TetR-family transcriptional regulator	3	204	0.88	0.268	0.209	0.129	-20.275
gi_21222390	putative GntR-family transcriptional regulator	1	251	0.702	0.246	0.208	0.106	-16.503
gi_21222411	putative tetR family regulatory protein	3	202	0.925	0.293	0.226	0.161	-22.217
gi_21222422	putative gntR family regulatory protein	3	238	0.886	0.281	0.208	0.145	-18.163
gi_21222500	probable tetR family transcriptional regulator	3	234	0.812	0.236	0.236	0.133	-21.5
gi_21222584	putative GntR-family transcriptional regulator	1	311	0.838	0.263	0.188	0.109	-22.542
gi_21222586	putative GntR-family transcriptional regulator	2	299	0.882	0.289	0.202	0.13	-15.99
gi_21222593	putative MarR-family regulator	1	163	0.834	0.27	0.237	0.115	-26.696
gi_21222602	putative AraC-family transcriptional regulator	2	279	0.843	0.273	0.214	0.158	-27.87
gi_21222611	putative GntR-family regulatory protein	3	260	0.818	0.252	0.195	0.091	-16.073
gi_21222619	putative AraC-family transcriptional regulator	2	303	0.884	0.289	0.212	0.138	-17.97
gi_21222627	putative transcriptional factor regulator	2	168	0.798	0.276	0.185	0.089	-18.574
gi_21222694	putative DNA-binding protein	2	287	0.79	0.274	0.204	0.11	-14.228
gi_21222701	putative transcriptional regulator	2	328	0.833	0.279	0.238	0.135	-30.026
gi_21222775	putative tetR-family transcriptional regulator	3	210	0.914	0.282	0.236	0.167	-21.252
gi_21222802	putative araC family transcriptional regulatory protein	2	352	0.843	0.287	0.209	0.14	-24.931
gi_21222829	putative DNA-binding protein	2	303	0.842	0.276	0.175	0.111	-18.786
gi_21222831	putative merR-family transcriptional regulator	3	302	0.842	0.261	0.22	0.15	-22.683
gi_21222833	putative transcriptional regulator	3	337	0.861	0.283	0.219	0.138	-21.222
gi_21222848	putative tetR-family transcriptional regulatory protein	3	193	0.895	0.276	0.21	0.147	-17.194
gi_21222864	putative merR-family transcriptional regulatory protein	2	246	0.79	0.267	0.227	0.145	-16.299
gi_21222871	putative transcriptional regulator	3	349	0.837	0.283	0.241	0.155	-11.204
gi_21222884	putative tetR-family regulatory protein	2	248	0.863	0.283	0.218	0.155	-19.809
gi_21223054	putative deoR-family transcriptional regulator	2	349	0.807	0.249	0.218	0.137	-14.776
gi_21223060	putative DNA-binding protein	1	304	0.838	0.27	0.218	0.135	-28.911
gi_21223226	putative tetR-family transcriptional regulator	3	259	0.875	0.28	0.174	0.125	-15.919
gi_21223272	putative tetR-family transcriptional regulator	3	201	0.835	0.269	0.229	0.134	-17.003
gi_21223294	putative deoR-family transcriptional regulator	1	325	0.778	0.261	0.24	0.137	-33.633
gi_21223317	putative DNA-binding protein	2	301	0.86	0.272	0.198	0.137	-19.032
gi_21223325	putative tetR-family transcriptional regulator	2	206	0.869	0.288	0.207	0.133	-18.914
gi_21223350	putative tetR-family transcriptional regulator	2	245	0.835	0.27	0.206	0.145	-23.77
gi_21223390	putative araC family regulatory protein	1	373	0.815	0.243	0.207	0.132	-19.034
gi_21223398	putative transcriptional regulator	2	315	0.813	0.264	0.233	0.142	-16.533
gi_21223471	putative gntR-family regulatory protein	3	258	0.848	0.289	0.203	0.129	-20.659
gi_21223539	putative tetR-family transcriptional regulator	3	221	0.878	0.249	0.185	0.125	-18.599
gi_21223577	putative tetR-family transcriptional regulator	2	211	0.821	0.254	0.22	0.115	-20.924
gi_21223592	putative araC-family transcriptional regulator	3	330	0.856	0.28	0.214	0.14	-25.321
gi_21223599	putative gntR-family transcriptional regulator	2	262	0.893	0.285	0.192	0.137	-15.946
gi_21223606	putative TetR-family protein	2	222	0.837	0.264	0.223	0.16	-16.799
gi_21223661	putative tetR-family transcriptional regulator	2	225	0.899	0.281	0.226	0.157	-17.722
gi_21223744	putative tetR-family transcriptional regulator	3	221	0.881	0.281	0.196	0.134	-14.217
gi_21223821	putative MerR-family transcriptional regulator	2	312	0.876	0.26	0.214	0.137	-17.006
gi_21223874	putative transcriptional regulator	2	423	0.837	0.27	0.217	0.148	-18.54
gi_21223887	putative transcriptional regulator	2	202	0.841	0.279	0.201	0.136	-28.193
gi_21223905	putative transcriptional regulator	3	222	0.844	0.262	0.232	0.168	-22.015
gi_21223987	transcriptional regulator	3	267	0.792	0.28	0.199	0.116	-16.76
gi_21224104	putative transcriptional regulator	2	132	0.828	0.248	0.213	0.113	-25.853
gi_21224163	sporulation transcription factor, WhiH	1	303	0.833	0.286	0.194	0.128	-9.714
gi_21224184	transcriptional regulator	3	243	0.808	0.269	0.217	0.149	-21.776
gi_21224191	transcriptional regulator	2	265	0.869	0.267	0.197	0.141	-19.154
gi_21224199	putative DNA-binding protein	3	360	0.845	0.26	0.23	0.148	-28.078
gi_21224220	transcriptional regulator RedD	1	358	0.806	0.269	0.202	0.102	-17.691
gi_21224245	probable transcriptional regulator	3	206	0.772	0.246	0.265	0.117	-26.251
gi_21224289	putative transcriptional regulator	2	211	0.826	0.283	0.245	0.146	-22.11
gi_21224339	putative DNA-binding protein	2	296	0.83	0.273	0.217	0.124	-15.17
gi_21224343	probable transcriptional repressor protein	3	411	0.81	0.289	0.204	0.132	-21.304
gi_21224352	putative transcriptional regulator	1	374	0.856	0.29	0.21	0.125	-22.697
gi_21224445	putative AraC family transcriptional regulator	1	332	0.885	0.277	0.202	0.134	-20.343
gi_21224446	putative AraC family transcriptional regulator	1	237	0.817	0.279	0.24	0.142	-24.464
gi_21224448	putative transcriptional regulator	1	200	0.875	0.275	0.207	0.134	-15.103
gi_21224456	putative DNA-binding protein	1	311	0.775	0.276	0.193	0.115	-20.96
gi_21224470	putative transcriptional regulator	2	197	0.899	0.267	0.198	0.141	-22.697
gi_21224485	putative gntR family transcriptional regulator	2	281	0.859	0.282	0.205	0.132	-16.738
gi_21224532	putative DNA-binding protein	1	134	0.89	0.298	0.195	0.129	-22.589
gi_21224577	putative transcriptional regulator	2	253	0.899	0.286	0.216	0.147	-22.912
gi_21224627	putative lysR-family transcriptional regulator	2	331	0.865	0.281	0.213	0.154	-15.608
gi_21224630	transcriptional regulator	2	223	0.834	0.285	0.205	0.12	-25.068
gi_21224638	putative tetR-family regulatory protein	2	226	0.759	0.251	0.193	0.104	-17.362
gi_21224720	putative DNA-binding protein	3	545	0.866	0.279	0.239	0.163	-16.09
gi_21224727	putative DNA-binding protein	2	345	0.836	0.261	0.229	0.144	-15.866
gi_21224745	putative DNA-binding protein	1	170	0.777	0.276	0.178	0.093	-26.41
gi_21224754	putative AraC-like transcriptional regulator	1	321	0.873	0.285	0.195	0.138	-26.149
gi_21224872	putative DNA-binding protein	3	340	0.915	0.291	0.153	0.109	-15.273
gi_21224930	putative transcriptional regulator	1	644	0.641	0.218	0.209	0.095	-21.116
gi_21225027	putative transcriptional regulator	2	259	0.818	0.266	0.243	0.148	-17.21
gi_21225063	putative DNA-binding protein	3	212	0.864	0.274	0.244	0.154	-27.079
gi_21225071	putative transcriptional regulator	3	236	0.814	0.258	0.182	0.104	-18.481
gi_21225085	putative TetR-family transcriptional regulator	2	206	0.882	0.258	0.246	0.154	-17.855
gi_21225095	putative DNA-binding protein	3	200	0.824	0.273	0.22	0.152	-19.875
gi_21225116	putative ArsR-family transcriptional regulator	2	158	0.727	0.261	0.177	0.076	-21.275
gi_21225212	putative DNA-binding protein	1	306	0.765	0.234	0.236	0.129	-18.75
gi_21225224	putative DNA-binding protein	2	194	0.812	0.265	0.194	0.119	-33.185
gi_21225261	putative GntR-family regulatory protein	2	269	0.85	0.273	0.216	0.142	-17.466
gi_21225339	putative gntR-family transcriptional regulator	2	261	0.848	0.263	0.242	0.149	-13.701
gi_21225423	putative transcriptional regulator	2	945	0.834	0.26	0.23	0.14	-20.465
gi_21225425	putative transcriptional regulator	3	168	0.784	0.243	0.213	0.111	-14.235
gi_21225448	putative gntR-family transcriptional regulator	2	232	0.846	0.28	0.202	0.117	-25.673
gi_21225457	putative transcriptional regulatory protein	1	130	0.874	0.268	0.264	0.18	-24.364
gi_21225556	possible DNA-binding protein	1	165	0.835	0.244	0.237	0.141	-14.121
gi_21225579	putative TetR-family regulator	1	201	0.884	0.28	0.245	0.147	-26.431
gi_21225583	putative LysR-family transcriptional regulator	2	308	0.856	0.274	0.232	0.161	-20.456
gi_21225635	putative DNA-binding protein	1	517	0.877	0.278	0.229	0.155	-25.846
gi_21225638	putative TetR-family transcriptional regulator	2	242	0.865	0.267	0.254	0.182	-19.508
gi_21225694	putative MarR-family transcriptional regulator	3	163	0.847	0.278	0.21	0.129	-19.716
gi_21225754	putative ROK-family transcriptional regulator	3	413	0.864	0.294	0.198	0.119	-19.593
gi_21225765	putative transcriptional regulator	2	224	0.847	0.26	0.23	0.14	-20.452
gi_21225784	putative tetR-family transcriptional regulatory protein	3	193	0.873	0.279	0.186	0.127	-21.246
gi_21225792	putative DeoR-family transcriptional regulator	2	353	0.852	0.282	0.237	0.135	-26.211
gi_21225804	putative TetR-family transcriptional regulator	1	252	0.867	0.262	0.213	0.131	-12.652
gi_21225808	putative Crp-family transcriptional regulator	3	432	0.854	0.294	0.231	0.142	-21.423
gi_21225816	putative tetR-family transcriptional regulator	2	216	0.818	0.278	0.197	0.107	-18.837
gi_21225862	putative transcriptional regulator	3	319	0.855	0.272	0.221	0.146	-17.911
gi_21225877	putative DNA-binding protein	2	298	0.852	0.286	0.203	0.114	-24.961
gi_21225906	putative tetR-family transcriptional regulator	3	245	0.834	0.258	0.223	0.138	-22.738
gi_21225912	putative tetR-family transcriptional regulator	2	212	0.859	0.279	0.24	0.147	-13.716
gi_21225958	putative merR-family transcriptional regulator	3	390	0.793	0.259	0.21	0.128	-23.381
gi_21225965	putative DNA-binding protein	1	292	0.865	0.276	0.176	0.121	-23.732
gi_21225978	putative tetR-family transcriptional regulator	2	227	0.819	0.262	0.244	0.144	-15.922
gi_21226013	putative DNA-binding protein	2	539	0.775	0.241	0.205	0.114	-24.707
gi_21226021	putative DNA-binding protein	3	283	0.664	0.233	0.215	0.111	-15.439
gi_21226033	putative transcriptional regulator	1	323	0.752	0.239	0.229	0.124	-17.292
gi_21226036	putative transcriptional regulator	1	214	0.8	0.266	0.176	0.086	-17.61
gi_21226059	putative TetR-family transcriptional regulator	3	218	0.802	0.255	0.212	0.111	-18.11
gi_21226064	putative TetR-family transcriptional regulator	2	231	0.818	0.255	0.194	0.089	-18.255
gi_21226073	putative TetR-family transcriptional regulator	1	198	0.771	0.251	0.192	0.087	-20.05
