# Supplementary material for: Developing a codon optimization method for improved expression of recombinant proteins in actinobacteria
Source: Sci Rep. 2019 Jun 6;9:8338. doi: 10.1038/s41598-019-44500-z (PMC6554278; doi:10.1038/s41598-019-44500-z)
Supplement: Supplementary file 3 — Supplementary Data S2 [file 41598_2019_44500_MOESM3_ESM.xlsx]

## Sheet: SupTableS2
	gi	H result		Rare codon count			Total
				TTA	ATA	AGA
	gi_21219378	Increased	H1	0	0	0	0
			H2	0	0	0	0
			H3	0	0	0	0
	gi_21222584	Increased	H1	0	0	0	0
			H2	0	0	0	0
			H3	0	0	0	0
	gi_21224745	Increased	H1	0	0	1	1
			H2	0	0	1	1
			H3	0	0	0	0
	gi_21220462	Increased	H1	0	0	1	1
			H2	0	0	1	1
			H3	0	0	1	1
	gi_21220656	Increased	H1	1	0	1	2
			H2	1	0	1	2
			H3	1	0	1	2
	gi_21222242	Increased	H1	0	0	1	1
			H2	0	0	1	1
			H3	0	0	1	1
	gi_21226036	Unchanged	H1	0	0	1	1
			H2	0	0	1	1
			H3	0	0	1	1
	gi_21220194	Unchanged	H1	0	0	0	0
			H2	0	0	0	0
			H3	0	0	0	0
	gi_21220528	Unchanged	H1	0	1	0	1
			H2	0	1	0	1
			H3	0	0	0	0
	gi_21222390	Decreased	H1	1	2	0	3
			H2	1	2	0	3
			H3	1	2	2	5
	gi_21224627	Decreased	H1	1	0	0	1
			H2	1	0	0	1
			H3	1	0	0	1
	gi_21224245	Decreased	H1	0	1	1	2
			H2	0	1	1	2
			H3	0	1	1	2
