# Supplementary material for: Developing a codon optimization method for improved expression of recombinant proteins in actinobacteria
Source: Sci Rep. 2019 Jun 6;9:8338. doi: 10.1038/s41598-019-44500-z (PMC6554278; doi:10.1038/s41598-019-44500-z)
Supplement: Supplementary file 4 — Supplementary Data S3 [file 41598_2019_44500_MOESM4_ESM.xlsx]

## Sheet: SupTableS3
gi	Variant	Sequence
gi_21219378	C1	ATGACAGGACAGGCAGCAGGACCGGCAGCAGGCCCGGCGGCTGGTCAGGCGACGAAGCACGCCGGGGGCAGGCGGCCCGGGGAGACCCGTACGCGGGAGGCGATCCTGACCGCGGCACGGGTCTGCTTCGCCGAGCGCGGTTTCGACGCGACCAGCCTGCGCCGCATCGCGGAGACGGCGGGGGTGGACCAGTCGCTGGTGCACCACTTCTACGGCACGAAGGAGAACCTGTTCCTCCAGGCGCTGGAACTGCCGGGGAAGATCGAGGAGGCCATCACCGCCGCGGCGCAGGGCGGACTGGACGGGATCGGGGAACGCGTGGTGCGCGCCCACCTGTCGGTGTGGGACGACGTGTCGTCACGTCCGGCACTCATGACCATGGTGCGCTCGGCCGCCATC…
gi_21219378	C2	ATGACCGGACAGGCAGCGGGACCGGCGGCAGGCCCGGCGGCTGGTCAGGCGACGAAGCACGCCGGGGGCAGGCGGCCCGGGGAGACCCGTACGCGGGAGGCGATCCTGACCGCGGCACGGGTCTGCTTCGCCGAGCGCGGTTTCGACGCGACCAGCCTGCGCCGCATCGCGGAGACGGCGGGGGTGGACCAGTCGCTGGTGCACCACTTCTACGGCACGAAGGAGAACCTGTTCCTCCAGGCGCTGGAACTGCCGGGGAAGATCGAGGAGGCCATCACCGCCGCGGCGCAGGGCGGACTGGACGGGATCGGGGAACGCGTGGTGCGCGCCCACCTGTCGGTGTGGGACGACGTGTCGTCACGTCCGGCACTCATGACCATGGTGCGCTCGGCCGCCATC…
gi_21219378	C3	ATGACCGGCCAGGCGGCGGGACCGGCGGCGGGCCCGGCGGCTGGTCAGGCGACGAAGCACGCCGGGGGCAGGCGGCCCGGGGAGACCCGTACGCGGGAGGCGATCCTGACCGCGGCACGGGTCTGCTTCGCCGAGCGCGGTTTCGACGCGACCAGCCTGCGCCGCATCGCGGAGACGGCGGGGGTGGACCAGTCGCTGGTGCACCACTTCTACGGCACGAAGGAGAACCTGTTCCTCCAGGCGCTGGAACTGCCGGGGAAGATCGAGGAGGCCATCACCGCCGCGGCGCAGGGCGGACTGGACGGGATCGGGGAACGCGTGGTGCGCGCCCACCTGTCGGTGTGGGACGACGTGTCGTCACGTCCGGCACTCATGACCATGGTGCGCTCGGCCGCCATC…
gi_21219378	H1	ATGACAGGACAAGCAGCAGGACCAGCAGCCGGACCGGCGGCTGGTCAGGCGACGAAGCACGCCGGGGGCAGGCGGCCCGGGGAGACCCGTACGCGGGAGGCGATCCTGACCGCGGCACGGGTCTGCTTCGCCGAGCGCGGTTTCGACGCGACCAGCCTGCGCCGCATCGCGGAGACGGCGGGGGTGGACCAGTCGCTGGTGCACCACTTCTACGGCACGAAGGAGAACCTGTTCCTCCAGGCGCTGGAACTGCCGGGGAAGATCGAGGAGGCCATCACCGCCGCGGCGCAGGGCGGACTGGACGGGATCGGGGAACGCGTGGTGCGCGCCCACCTGTCGGTGTGGGACGACGTGTCGTCACGTCCGGCACTCATGACCATGGTGCGCTCGGCCGCCATC…
gi_21219378	H2	ATGACAGGACAAGCAGCAGGACCAGCAGCCGGGCCGGCGGCTGGTCAGGCGACGAAGCACGCCGGGGGCAGGCGGCCCGGGGAGACCCGTACGCGGGAGGCGATCCTGACCGCGGCACGGGTCTGCTTCGCCGAGCGCGGTTTCGACGCGACCAGCCTGCGCCGCATCGCGGAGACGGCGGGGGTGGACCAGTCGCTGGTGCACCACTTCTACGGCACGAAGGAGAACCTGTTCCTCCAGGCGCTGGAACTGCCGGGGAAGATCGAGGAGGCCATCACCGCCGCGGCGCAGGGCGGACTGGACGGGATCGGGGAACGCGTGGTGCGCGCCCACCTGTCGGTGTGGGACGACGTGTCGTCACGTCCGGCACTCATGACCATGGTGCGCTCGGCCGCCATC…
gi_21219378	H3	ATGACCGGGCAAGCAGCAGGACCAGCAGCAGGACCGGCGGCTGGTCAGGCGACGAAGCACGCCGGGGGCAGGCGGCCCGGGGAGACCCGTACGCGGGAGGCGATCCTGACCGCGGCACGGGTCTGCTTCGCCGAGCGCGGTTTCGACGCGACCAGCCTGCGCCGCATCGCGGAGACGGCGGGGGTGGACCAGTCGCTGGTGCACCACTTCTACGGCACGAAGGAGAACCTGTTCCTCCAGGCGCTGGAACTGCCGGGGAAGATCGAGGAGGCCATCACCGCCGCGGCGCAGGGCGGACTGGACGGGATCGGGGAACGCGTGGTGCGCGCCCACCTGTCGGTGTGGGACGACGTGTCGTCACGTCCGGCACTCATGACCATGGTGCGCTCGGCCGCCATC…
gi_21219378	L1	ATGACTGGACAGGCCGCCGGCCCGGCGGCCGGCCCGGCGGCTGGTCAGGCGACGAAGCACGCCGGGGGCAGGCGGCCCGGGGAGACCCGTACGCGGGAGGCGATCCTGACCGCGGCACGGGTCTGCTTCGCCGAGCGCGGTTTCGACGCGACCAGCCTGCGCCGCATCGCGGAGACGGCGGGGGTGGACCAGTCGCTGGTGCACCACTTCTACGGCACGAAGGAGAACCTGTTCCTCCAGGCGCTGGAACTGCCGGGGAAGATCGAGGAGGCCATCACCGCCGCGGCGCAGGGCGGACTGGACGGGATCGGGGAACGCGTGGTGCGCGCCCACCTGTCGGTGTGGGACGACGTGTCGTCACGTCCGGCACTCATGACCATGGTGCGCTCGGCCGCCATC…
gi_21219378	L2	ATGACTGGACAGGCCGCCGGCCCGGCGGCCGGTCCGGCGGCTGGTCAGGCGACGAAGCACGCCGGGGGCAGGCGGCCCGGGGAGACCCGTACGCGGGAGGCGATCCTGACCGCGGCACGGGTCTGCTTCGCCGAGCGCGGTTTCGACGCGACCAGCCTGCGCCGCATCGCGGAGACGGCGGGGGTGGACCAGTCGCTGGTGCACCACTTCTACGGCACGAAGGAGAACCTGTTCCTCCAGGCGCTGGAACTGCCGGGGAAGATCGAGGAGGCCATCACCGCCGCGGCGCAGGGCGGACTGGACGGGATCGGGGAACGCGTGGTGCGCGCCCACCTGTCGGTGTGGGACGACGTGTCGTCACGTCCGGCACTCATGACCATGGTGCGCTCGGCCGCCATC…
gi_21219378	L3	ATGACTGGACAGGCGGCCGGTCCGGCCGCCGGTCCGGCGGCTGGTCAGGCGACGAAGCACGCCGGGGGCAGGCGGCCCGGGGAGACCCGTACGCGGGAGGCGATCCTGACCGCGGCACGGGTCTGCTTCGCCGAGCGCGGTTTCGACGCGACCAGCCTGCGCCGCATCGCGGAGACGGCGGGGGTGGACCAGTCGCTGGTGCACCACTTCTACGGCACGAAGGAGAACCTGTTCCTCCAGGCGCTGGAACTGCCGGGGAAGATCGAGGAGGCCATCACCGCCGCGGCGCAGGGCGGACTGGACGGGATCGGGGAACGCGTGGTGCGCGCCCACCTGTCGGTGTGGGACGACGTGTCGTCACGTCCGGCACTCATGACCATGGTGCGCTCGGCCGCCATC…
gi_21219378	W	ATGACTGGCCAGGCGGCCGGTCCGGCGGCCGGTCCGGCGGCTGGTCAGGCGACGAAGCACGCCGGGGGCAGGCGGCCCGGGGAGACCCGTACGCGGGAGGCGATCCTGACCGCGGCACGGGTCTGCTTCGCCGAGCGCGGTTTCGACGCGACCAGCCTGCGCCGCATCGCGGAGACGGCGGGGGTGGACCAGTCGCTGGTGCACCACTTCTACGGCACGAAGGAGAACCTGTTCCTCCAGGCGCTGGAACTGCCGGGGAAGATCGAGGAGGCCATCACCGCCGCGGCGCAGGGCGGACTGGACGGGATCGGGGAACGCGTGGTGCGCGCCCACCTGTCGGTGTGGGACGACGTGTCGTCACGTCCGGCACTCATGACCATGGTGCGCTCGGCCGCCATC…
gi_21220194	C1	ATGAGCACGGCGGCAGAAACAACGGGGGGAGACATCGAGCCGTGGGAAGAGGTCACGCCCGACGCGGCCCGGCGGCTCCTGGTGGCCGCCGTGGAGGCGTTCGCCGAACGCGGGTACCACGCGACCACGACCCGCGACATCGCCGGACGGGCCGGCATGAGCCCGGCCGCGCTCTACATCCACTACAAGACCAAGGAAGAGCTGCTCCACCGGATCAGCCGCATCGGCCACACCCGGGCGGTGGCCATCCTGCGCTCCGCGGCCCAGGGCGAGGGCAGTGCGGCCGAACGGCTCGCCGACGCCGTGAGCTCCTTCGTCCGCTGGCACGCCGGGCGGCGTACGACCGCGCGGGTCGTGCAGTACGAGCTGGACGCCCTCGGTCCCGAGGCCCGGGAGGAG…
gi_21220194	C2	ATGAGCACCGCAGCAGAGACCACCGGAGGAGACATCGAGCCGTGGGAAGAGGTCACGCCCGACGCGGCCCGGCGGCTCCTGGTGGCCGCCGTGGAGGCGTTCGCCGAACGCGGGTACCACGCGACCACGACCCGCGACATCGCCGGACGGGCCGGCATGAGCCCGGCCGCGCTCTACATCCACTACAAGACCAAGGAAGAGCTGCTCCACCGGATCAGCCGCATCGGCCACACCCGGGCGGTGGCCATCCTGCGCTCCGCGGCCCAGGGCGAGGGCAGTGCGGCCGAACGGCTCGCCGACGCCGTGAGCTCCTTCGTCCGCTGGCACGCCGGGCGGCGTACGACCGCGCGGGTCGTGCAGTACGAGCTGGACGCCCTCGGTCCCGAGGCCCGGGAGGAG…
gi_21220194	C3	ATGAGCACCGCGGCAGAGACCACCGGCGGCGACATCGAGCCGTGGGAAGAGGTCACGCCCGACGCGGCCCGGCGGCTCCTGGTGGCCGCCGTGGAGGCGTTCGCCGAACGCGGGTACCACGCGACCACGACCCGCGACATCGCCGGACGGGCCGGCATGAGCCCGGCCGCGCTCTACATCCACTACAAGACCAAGGAAGAGCTGCTCCACCGGATCAGCCGCATCGGCCACACCCGGGCGGTGGCCATCCTGCGCTCCGCGGCCCAGGGCGAGGGCAGTGCGGCCGAACGGCTCGCCGACGCCGTGAGCTCCTTCGTCCGCTGGCACGCCGGGCGGCGTACGACCGCGCGGGTCGTGCAGTACGAGCTGGACGCCCTCGGTCCCGAGGCCCGGGAGGAG…
gi_21220194	H1	ATGAGTACAGCAGCGGAAACAACAGGGGGGGATATCGAGCCGTGGGAAGAGGTCACGCCCGACGCGGCCCGGCGGCTCCTGGTGGCCGCCGTGGAGGCGTTCGCCGAACGCGGGTACCACGCGACCACGACCCGCGACATCGCCGGACGGGCCGGCATGAGCCCGGCCGCGCTCTACATCCACTACAAGACCAAGGAAGAGCTGCTCCACCGGATCAGCCGCATCGGCCACACCCGGGCGGTGGCCATCCTGCGCTCCGCGGCCCAGGGCGAGGGCAGTGCGGCCGAACGGCTCGCCGACGCCGTGAGCTCCTTCGTCCGCTGGCACGCCGGGCGGCGTACGACCGCGCGGGTCGTGCAGTACGAGCTGGACGCCCTCGGTCCCGAGGCCCGGGAGGAG…
gi_21220194	H2	ATGAGTACAGCAGCGGAAACAACAGGAGGGGATATCGAGCCGTGGGAAGAGGTCACGCCCGACGCGGCCCGGCGGCTCCTGGTGGCCGCCGTGGAGGCGTTCGCCGAACGCGGGTACCACGCGACCACGACCCGCGACATCGCCGGACGGGCCGGCATGAGCCCGGCCGCGCTCTACATCCACTACAAGACCAAGGAAGAGCTGCTCCACCGGATCAGCCGCATCGGCCACACCCGGGCGGTGGCCATCCTGCGCTCCGCGGCCCAGGGCGAGGGCAGTGCGGCCGAACGGCTCGCCGACGCCGTGAGCTCCTTCGTCCGCTGGCACGCCGGGCGGCGTACGACCGCGCGGGTCGTGCAGTACGAGCTGGACGCCCTCGGTCCCGAGGCCCGGGAGGAG…
gi_21220194	H3	ATGAGTACAGCAGCGGAAACAACAGGGGGAGATATCGAGCCGTGGGAAGAGGTCACGCCCGACGCGGCCCGGCGGCTCCTGGTGGCCGCCGTGGAGGCGTTCGCCGAACGCGGGTACCACGCGACCACGACCCGCGACATCGCCGGACGGGCCGGCATGAGCCCGGCCGCGCTCTACATCCACTACAAGACCAAGGAAGAGCTGCTCCACCGGATCAGCCGCATCGGCCACACCCGGGCGGTGGCCATCCTGCGCTCCGCGGCCCAGGGCGAGGGCAGTGCGGCCGAACGGCTCGCCGACGCCGTGAGCTCCTTCGTCCGCTGGCACGCCGGGCGGCGTACGACCGCGCGGGTCGTGCAGTACGAGCTGGACGCCCTCGGTCCCGAGGCCCGGGAGGAG…
gi_21220194	L1	ATGTCCACCGCCGCCGAAACTACCGGCGGCGACATCGAGCCGTGGGAAGAGGTCACGCCCGACGCGGCCCGGCGGCTCCTGGTGGCCGCCGTGGAGGCGTTCGCCGAACGCGGGTACCACGCGACCACGACCCGCGACATCGCCGGACGGGCCGGCATGAGCCCGGCCGCGCTCTACATCCACTACAAGACCAAGGAAGAGCTGCTCCACCGGATCAGCCGCATCGGCCACACCCGGGCGGTGGCCATCCTGCGCTCCGCGGCCCAGGGCGAGGGCAGTGCGGCCGAACGGCTCGCCGACGCCGTGAGCTCCTTCGTCCGCTGGCACGCCGGGCGGCGTACGACCGCGCGGGTCGTGCAGTACGAGCTGGACGCCCTCGGTCCCGAGGCCCGGGAGGAG…
gi_21220194	L2	ATGTCCACCGCCGCCGAAACCACCGGCGGCGACATCGAGCCGTGGGAAGAGGTCACGCCCGACGCGGCCCGGCGGCTCCTGGTGGCCGCCGTGGAGGCGTTCGCCGAACGCGGGTACCACGCGACCACGACCCGCGACATCGCCGGACGGGCCGGCATGAGCCCGGCCGCGCTCTACATCCACTACAAGACCAAGGAAGAGCTGCTCCACCGGATCAGCCGCATCGGCCACACCCGGGCGGTGGCCATCCTGCGCTCCGCGGCCCAGGGCGAGGGCAGTGCGGCCGAACGGCTCGCCGACGCCGTGAGCTCCTTCGTCCGCTGGCACGCCGGGCGGCGTACGACCGCGCGGGTCGTGCAGTACGAGCTGGACGCCCTCGGTCCCGAGGCCCGGGAGGAG…
gi_21220194	L3	ATGTCCACCGCCGCCGAGACCACCGGCGGCGACATCGAGCCGTGGGAAGAGGTCACGCCCGACGCGGCCCGGCGGCTCCTGGTGGCCGCCGTGGAGGCGTTCGCCGAACGCGGGTACCACGCGACCACGACCCGCGACATCGCCGGACGGGCCGGCATGAGCCCGGCCGCGCTCTACATCCACTACAAGACCAAGGAAGAGCTGCTCCACCGGATCAGCCGCATCGGCCACACCCGGGCGGTGGCCATCCTGCGCTCCGCGGCCCAGGGCGAGGGCAGTGCGGCCGAACGGCTCGCCGACGCCGTGAGCTCCTTCGTCCGCTGGCACGCCGGGCGGCGTACGACCGCGCGGGTCGTGCAGTACGAGCTGGACGCCCTCGGTCCCGAGGCCCGGGAGGAG…
gi_21220194	W	ATGAGTACGGCGGCCGAGACGACGGGCGGCGACATCGAGCCGTGGGAAGAGGTCACGCCCGACGCGGCCCGGCGGCTCCTGGTGGCCGCCGTGGAGGCGTTCGCCGAACGCGGGTACCACGCGACCACGACCCGCGACATCGCCGGACGGGCCGGCATGAGCCCGGCCGCGCTCTACATCCACTACAAGACCAAGGAAGAGCTGCTCCACCGGATCAGCCGCATCGGCCACACCCGGGCGGTGGCCATCCTGCGCTCCGCGGCCCAGGGCGAGGGCAGTGCGGCCGAACGGCTCGCCGACGCCGTGAGCTCCTTCGTCCGCTGGCACGCCGGGCGGCGTACGACCGCGCGGGTCGTGCAGTACGAGCTGGACGCCCTCGGTCCCGAGGCCCGGGAGGAG…
gi_21220462	C1	ATGAGCGAACCCCGAAGTGCCCCCACCGTAGGCCAGGTCGTACTCGGCCGGCGCCTGCTGGACCTGCGGGAACGTGCCGGTCTCAAGCGTGAGGAAGCCGCCCGCATCCTGCGCGTCGCCCCCGCCACGGTCCGCCGCATGGAGATGGCCGAGGTCGCCCTCAAGATCCCGTACCTCCAGCTCCTGCTGAAGGCCTACGGCGTCGGCGACGAGGAGGCCGACGCTTTCGTCCAGCTGGCCGAGGACGCCAACAAACCGGGGTGGTGGCAGCGCTTCCACGACATCCTCCCCGGCTGGTTCTCGCTGTACGTCAGCCTGGAGGGCGCGGCCTCGCTGATCCGTGCCTACGAGCCCCACTTCGTCCCCGGGGTGCTGCAGACCGAGGACTACGCACGCGGC…
gi_21220462	C2	ATGAGCGAACCCCGAAGCGCCCCCACCGTCGGCCAGGTCGTACTCGGCCGGCGCCTGCTGGACCTGCGGGAACGTGCCGGTCTCAAGCGTGAGGAAGCCGCCCGCATCCTGCGCGTCGCCCCCGCCACGGTCCGCCGCATGGAGATGGCCGAGGTCGCCCTCAAGATCCCGTACCTCCAGCTCCTGCTGAAGGCCTACGGCGTCGGCGACGAGGAGGCCGACGCTTTCGTCCAGCTGGCCGAGGACGCCAACAAACCGGGGTGGTGGCAGCGCTTCCACGACATCCTCCCCGGCTGGTTCTCGCTGTACGTCAGCCTGGAGGGCGCGGCCTCGCTGATCCGTGCCTACGAGCCCCACTTCGTCCCCGGGGTGCTGCAGACCGAGGACTACGCACGCGGC…
gi_21220462	C3	ATGTCGGAACCGCGCTCCGCCCCCACCGTCGGCCAGGTCGTACTCGGCCGGCGCCTGCTGGACCTGCGGGAACGTGCCGGTCTCAAGCGTGAGGAAGCCGCCCGCATCCTGCGCGTCGCCCCCGCCACGGTCCGCCGCATGGAGATGGCCGAGGTCGCCCTCAAGATCCCGTACCTCCAGCTCCTGCTGAAGGCCTACGGCGTCGGCGACGAGGAGGCCGACGCTTTCGTCCAGCTGGCCGAGGACGCCAACAAACCGGGGTGGTGGCAGCGCTTCCACGACATCCTCCCCGGCTGGTTCTCGCTGTACGTCAGCCTGGAGGGCGCGGCCTCGCTGATCCGTGCCTACGAGCCCCACTTCGTCCCCGGGGTGCTGCAGACCGAGGACTACGCACGCGGC…
gi_21220462	H1	ATGAGCGAACCAAGAAGTGCACCAACAGTCGGCCAGGTCGTACTCGGCCGGCGCCTGCTGGACCTGCGGGAACGTGCCGGTCTCAAGCGTGAGGAAGCCGCCCGCATCCTGCGCGTCGCCCCCGCCACGGTCCGCCGCATGGAGATGGCCGAGGTCGCCCTCAAGATCCCGTACCTCCAGCTCCTGCTGAAGGCCTACGGCGTCGGCGACGAGGAGGCCGACGCTTTCGTCCAGCTGGCCGAGGACGCCAACAAACCGGGGTGGTGGCAGCGCTTCCACGACATCCTCCCCGGCTGGTTCTCGCTGTACGTCAGCCTGGAGGGCGCGGCCTCGCTGATCCGTGCCTACGAGCCCCACTTCGTCCCCGGGGTGCTGCAGACCGAGGACTACGCACGCGGC…
gi_21220462	H2	ATGAGCGAACCAAGAAGTGCACCAACCGTCGGCCAGGTCGTACTCGGCCGGCGCCTGCTGGACCTGCGGGAACGTGCCGGTCTCAAGCGTGAGGAAGCCGCCCGCATCCTGCGCGTCGCCCCCGCCACGGTCCGCCGCATGGAGATGGCCGAGGTCGCCCTCAAGATCCCGTACCTCCAGCTCCTGCTGAAGGCCTACGGCGTCGGCGACGAGGAGGCCGACGCTTTCGTCCAGCTGGCCGAGGACGCCAACAAACCGGGGTGGTGGCAGCGCTTCCACGACATCCTCCCCGGCTGGTTCTCGCTGTACGTCAGCCTGGAGGGCGCGGCCTCGCTGATCCGTGCCTACGAGCCCCACTTCGTCCCCGGGGTGCTGCAGACCGAGGACTACGCACGCGGC…
gi_21220462	H3	ATGAGCGAACCAAGATCAGCACCAACAGTCGGCCAGGTCGTACTCGGCCGGCGCCTGCTGGACCTGCGGGAACGTGCCGGTCTCAAGCGTGAGGAAGCCGCCCGCATCCTGCGCGTCGCCCCCGCCACGGTCCGCCGCATGGAGATGGCCGAGGTCGCCCTCAAGATCCCGTACCTCCAGCTCCTGCTGAAGGCCTACGGCGTCGGCGACGAGGAGGCCGACGCTTTCGTCCAGCTGGCCGAGGACGCCAACAAACCGGGGTGGTGGCAGCGCTTCCACGACATCCTCCCCGGCTGGTTCTCGCTGTACGTCAGCCTGGAGGGCGCGGCCTCGCTGATCCGTGCCTACGAGCCCCACTTCGTCCCCGGGGTGCTGCAGACCGAGGACTACGCACGCGGC…
gi_21220462	L1	ATGTCGGAGCCGAGGTCGGCTCCGACAGTTGGTCAGGTCGTACTCGGCCGGCGCCTGCTGGACCTGCGGGAACGTGCCGGTCTCAAGCGTGAGGAAGCCGCCCGCATCCTGCGCGTCGCCCCCGCCACGGTCCGCCGCATGGAGATGGCCGAGGTCGCCCTCAAGATCCCGTACCTCCAGCTCCTGCTGAAGGCCTACGGCGTCGGCGACGAGGAGGCCGACGCTTTCGTCCAGCTGGCCGAGGACGCCAACAAACCGGGGTGGTGGCAGCGCTTCCACGACATCCTCCCCGGCTGGTTCTCGCTGTACGTCAGCCTGGAGGGCGCGGCCTCGCTGATCCGTGCCTACGAGCCCCACTTCGTCCCCGGGGTGCTGCAGACCGAGGACTACGCACGCGGC…
gi_21220462	L2	ATGTCGGAGCCGAGATCGGCTCCGACAGTTGGTCAGGTCGTACTCGGCCGGCGCCTGCTGGACCTGCGGGAACGTGCCGGTCTCAAGCGTGAGGAAGCCGCCCGCATCCTGCGCGTCGCCCCCGCCACGGTCCGCCGCATGGAGATGGCCGAGGTCGCCCTCAAGATCCCGTACCTCCAGCTCCTGCTGAAGGCCTACGGCGTCGGCGACGAGGAGGCCGACGCTTTCGTCCAGCTGGCCGAGGACGCCAACAAACCGGGGTGGTGGCAGCGCTTCCACGACATCCTCCCCGGCTGGTTCTCGCTGTACGTCAGCCTGGAGGGCGCGGCCTCGCTGATCCGTGCCTACGAGCCCCACTTCGTCCCCGGGGTGCTGCAGACCGAGGACTACGCACGCGGC…
gi_21220462	L3	ATGTCGGAGCCGAGGTCGGCTCCGACAGTTGGACAGGTCGTACTCGGCCGGCGCCTGCTGGACCTGCGGGAACGTGCCGGTCTCAAGCGTGAGGAAGCCGCCCGCATCCTGCGCGTCGCCCCCGCCACGGTCCGCCGCATGGAGATGGCCGAGGTCGCCCTCAAGATCCCGTACCTCCAGCTCCTGCTGAAGGCCTACGGCGTCGGCGACGAGGAGGCCGACGCTTTCGTCCAGCTGGCCGAGGACGCCAACAAACCGGGGTGGTGGCAGCGCTTCCACGACATCCTCCCCGGCTGGTTCTCGCTGTACGTCAGCCTGGAGGGCGCGGCCTCGCTGATCCGTGCCTACGAGCCCCACTTCGTCCCCGGGGTGCTGCAGACCGAGGACTACGCACGCGGC…
gi_21220462	W	ATGAGCGAGCCGCGGTCCGCGCCGACGGTCGGCCAGGTCGTACTCGGCCGGCGCCTGCTGGACCTGCGGGAACGTGCCGGTCTCAAGCGTGAGGAAGCCGCCCGCATCCTGCGCGTCGCCCCCGCCACGGTCCGCCGCATGGAGATGGCCGAGGTCGCCCTCAAGATCCCGTACCTCCAGCTCCTGCTGAAGGCCTACGGCGTCGGCGACGAGGAGGCCGACGCTTTCGTCCAGCTGGCCGAGGACGCCAACAAACCGGGGTGGTGGCAGCGCTTCCACGACATCCTCCCCGGCTGGTTCTCGCTGTACGTCAGCCTGGAGGGCGCGGCCTCGCTGATCCGTGCCTACGAGCCCCACTTCGTCCCCGGGGTGCTGCAGACCGAGGACTACGCACGCGGC…
gi_21220528	C1	ATGCCACGCCAAGAAAACCACCCCATTACCGATCTGGGCACCCTCAAAGCCCTGGCCCATCCGCTGCGCATGCAGCTCTACCGCGGGCTGTGCGTGGCGCGCACCGCGACCGCCTCGCAGCTCGCCGAGCAGGTGGACGAGGCCGTCTCGCTGGTCAGCTACCACCTGCGCAAGCTGGCCGAGCACGGGCTGGTCGAGCAGGCCGACCCGCAGAGCGCGGACGGCCGGGAGCGCTGGTGGCAGCCCTCCTCGGACGGGGTGAGCATCCGCGACGAGAACTTCCGCGACGCCCCCGAGCGCGCCGCGGCCCACCTCGCGGCCACCCGGCTCTTCCACGAGCAGCGCGCCGACCTCTACCGCCGCTACCTCGACGAGCGTCCCACCTGGGGCCCCGAGTGG…
gi_21220528	C2	ATGCCACGCCAAGAAAACCACCCCATCACCGACCTGGGCACCCTCAAAGCCCTGGCCCATCCGCTGCGCATGCAGCTCTACCGCGGGCTGTGCGTGGCGCGCACCGCGACCGCCTCGCAGCTCGCCGAGCAGGTGGACGAGGCCGTCTCGCTGGTCAGCTACCACCTGCGCAAGCTGGCCGAGCACGGGCTGGTCGAGCAGGCCGACCCGCAGAGCGCGGACGGCCGGGAGCGCTGGTGGCAGCCCTCCTCGGACGGGGTGAGCATCCGCGACGAGAACTTCCGCGACGCCCCCGAGCGCGCCGCGGCCCACCTCGCGGCCACCCGGCTCTTCCACGAGCAGCGCGCCGACCTCTACCGCCGCTACCTCGACGAGCGTCCCACCTGGGGCCCCGAGTGG…
gi_21220528	C3	ATGCCGCGCCAAGAAAACCACCCGATCACCGACCTGGGCACCCTCAAAGCCCTGGCCCATCCGCTGCGCATGCAGCTCTACCGCGGGCTGTGCGTGGCGCGCACCGCGACCGCCTCGCAGCTCGCCGAGCAGGTGGACGAGGCCGTCTCGCTGGTCAGCTACCACCTGCGCAAGCTGGCCGAGCACGGGCTGGTCGAGCAGGCCGACCCGCAGAGCGCGGACGGCCGGGAGCGCTGGTGGCAGCCCTCCTCGGACGGGGTGAGCATCCGCGACGAGAACTTCCGCGACGCCCCCGAGCGCGCCGCGGCCCACCTCGCGGCCACCCGGCTCTTCCACGAGCAGCGCGCCGACCTCTACCGCCGCTACCTCGACGAGCGTCCCACCTGGGGCCCCGAGTGG…
gi_21220528	H1	ATGCCACGCCAAGAAAACCACCCAATAACCGATCTGGGCACCCTCAAAGCCCTGGCCCATCCGCTGCGCATGCAGCTCTACCGCGGGCTGTGCGTGGCGCGCACCGCGACCGCCTCGCAGCTCGCCGAGCAGGTGGACGAGGCCGTCTCGCTGGTCAGCTACCACCTGCGCAAGCTGGCCGAGCACGGGCTGGTCGAGCAGGCCGACCCGCAGAGCGCGGACGGCCGGGAGCGCTGGTGGCAGCCCTCCTCGGACGGGGTGAGCATCCGCGACGAGAACTTCCGCGACGCCCCCGAGCGCGCCGCGGCCCACCTCGCGGCCACCCGGCTCTTCCACGAGCAGCGCGCCGACCTCTACCGCCGCTACCTCGACGAGCGTCCCACCTGGGGCCCCGAGTGG…
gi_21220528	H2	ATGCCGCGCCAAGAAAACCACCCAATAACCGATCTGGGCACCCTCAAAGCCCTGGCCCATCCGCTGCGCATGCAGCTCTACCGCGGGCTGTGCGTGGCGCGCACCGCGACCGCCTCGCAGCTCGCCGAGCAGGTGGACGAGGCCGTCTCGCTGGTCAGCTACCACCTGCGCAAGCTGGCCGAGCACGGGCTGGTCGAGCAGGCCGACCCGCAGAGCGCGGACGGCCGGGAGCGCTGGTGGCAGCCCTCCTCGGACGGGGTGAGCATCCGCGACGAGAACTTCCGCGACGCCCCCGAGCGCGCCGCGGCCCACCTCGCGGCCACCCGGCTCTTCCACGAGCAGCGCGCCGACCTCTACCGCCGCTACCTCGACGAGCGTCCCACCTGGGGCCCCGAGTGG…
gi_21220528	H3	ATGCCACGCCAAGAAAACCACCCCATTACCGATCTGGGCACCCTCAAAGCCCTGGCCCATCCGCTGCGCATGCAGCTCTACCGCGGGCTGTGCGTGGCGCGCACCGCGACCGCCTCGCAGCTCGCCGAGCAGGTGGACGAGGCCGTCTCGCTGGTCAGCTACCACCTGCGCAAGCTGGCCGAGCACGGGCTGGTCGAGCAGGCCGACCCGCAGAGCGCGGACGGCCGGGAGCGCTGGTGGCAGCCCTCCTCGGACGGGGTGAGCATCCGCGACGAGAACTTCCGCGACGCCCCCGAGCGCGCCGCGGCCCACCTCGCGGCCACCCGGCTCTTCCACGAGCAGCGCGCCGACCTCTACCGCCGCTACCTCGACGAGCGTCCCACCTGGGGCCCCGAGTGG…
gi_21220528	L1	ATGCCTAGACAGGAGAACCATCCGATCACGGATCTGGGCACCCTCAAAGCCCTGGCCCATCCGCTGCGCATGCAGCTCTACCGCGGGCTGTGCGTGGCGCGCACCGCGACCGCCTCGCAGCTCGCCGAGCAGGTGGACGAGGCCGTCTCGCTGGTCAGCTACCACCTGCGCAAGCTGGCCGAGCACGGGCTGGTCGAGCAGGCCGACCCGCAGAGCGCGGACGGCCGGGAGCGCTGGTGGCAGCCCTCCTCGGACGGGGTGAGCATCCGCGACGAGAACTTCCGCGACGCCCCCGAGCGCGCCGCGGCCCACCTCGCGGCCACCCGGCTCTTCCACGAGCAGCGCGCCGACCTCTACCGCCGCTACCTCGACGAGCGTCCCACCTGGGGCCCCGAGTGG…
gi_21220528	L2	ATGCCTAGACAGGAGAACCATCCGATTACGGATCTGGGCACCCTCAAAGCCCTGGCCCATCCGCTGCGCATGCAGCTCTACCGCGGGCTGTGCGTGGCGCGCACCGCGACCGCCTCGCAGCTCGCCGAGCAGGTGGACGAGGCCGTCTCGCTGGTCAGCTACCACCTGCGCAAGCTGGCCGAGCACGGGCTGGTCGAGCAGGCCGACCCGCAGAGCGCGGACGGCCGGGAGCGCTGGTGGCAGCCCTCCTCGGACGGGGTGAGCATCCGCGACGAGAACTTCCGCGACGCCCCCGAGCGCGCCGCGGCCCACCTCGCGGCCACCCGGCTCTTCCACGAGCAGCGCGCCGACCTCTACCGCCGCTACCTCGACGAGCGTCCCACCTGGGGCCCCGAGTGG…
gi_21220528	L3	ATGCCTAGACAGGAGAACCATCCGATAACGGATCTGGGCACCCTCAAAGCCCTGGCCCATCCGCTGCGCATGCAGCTCTACCGCGGGCTGTGCGTGGCGCGCACCGCGACCGCCTCGCAGCTCGCCGAGCAGGTGGACGAGGCCGTCTCGCTGGTCAGCTACCACCTGCGCAAGCTGGCCGAGCACGGGCTGGTCGAGCAGGCCGACCCGCAGAGCGCGGACGGCCGGGAGCGCTGGTGGCAGCCCTCCTCGGACGGGGTGAGCATCCGCGACGAGAACTTCCGCGACGCCCCCGAGCGCGCCGCGGCCCACCTCGCGGCCACCCGGCTCTTCCACGAGCAGCGCGCCGACCTCTACCGCCGCTACCTCGACGAGCGTCCCACCTGGGGCCCCGAGTGG…
gi_21220528	W	ATGCCGCGTCAGGAGAACCACCCCATCACCGATCTGGGCACCCTCAAAGCCCTGGCCCATCCGCTGCGCATGCAGCTCTACCGCGGGCTGTGCGTGGCGCGCACCGCGACCGCCTCGCAGCTCGCCGAGCAGGTGGACGAGGCCGTCTCGCTGGTCAGCTACCACCTGCGCAAGCTGGCCGAGCACGGGCTGGTCGAGCAGGCCGACCCGCAGAGCGCGGACGGCCGGGAGCGCTGGTGGCAGCCCTCCTCGGACGGGGTGAGCATCCGCGACGAGAACTTCCGCGACGCCCCCGAGCGCGCCGCGGCCCACCTCGCGGCCACCCGGCTCTTCCACGAGCAGCGCGCCGACCTCTACCGCCGCTACCTCGACGAGCGTCCCACCTGGGGCCCCGAGTGG…
gi_21220656	C1	ATGACCGCCCCCGTTGTCCATAGTCTGCGTGAACAGATCCGCGAGCACATCCTGGAAGGGATCATCAGCGGGCGCTGGCAGCCGGGCGAGCGGATCGTGGAGCGGCGGATCGCGACCGAGCTGGAGGTCAGCCAGACGCCGGTGCGGGAGGCACTGCGGGAGCTGGAGTCGCTGCGGCTGATCGAGTCGGCGCCGAACAAGGGCGTGCGGGTGCGCAACCTGACCGCCGCCGACCTGGAGGAGAGCTACCCCGTCCGGGCCGGTCTGGAGGCCATCGCGGCCGAGCTGGCGGCGGACCGGCTCGCCCTGGACTGCTCGGCCCTGGAGCCGCACGTCGCCGCGCTGTACGAGGCCGACCGGGTCTCCGACGGCACCGGCCAGGTGCGGCACACGGTGGGC…
gi_21220656	C2	ATGACCGCCCCCGTCGTCCACAGCCTGCGAGAACAGATCCGCGAGCACATCCTGGAAGGGATCATCAGCGGGCGCTGGCAGCCGGGCGAGCGGATCGTGGAGCGGCGGATCGCGACCGAGCTGGAGGTCAGCCAGACGCCGGTGCGGGAGGCACTGCGGGAGCTGGAGTCGCTGCGGCTGATCGAGTCGGCGCCGAACAAGGGCGTGCGGGTGCGCAACCTGACCGCCGCCGACCTGGAGGAGAGCTACCCCGTCCGGGCCGGTCTGGAGGCCATCGCGGCCGAGCTGGCGGCGGACCGGCTCGCCCTGGACTGCTCGGCCCTGGAGCCGCACGTCGCCGCGCTGTACGAGGCCGACCGGGTCTCCGACGGCACCGGCCAGGTGCGGCACACGGTGGGC…
gi_21220656	C3	ATGACCGCCCCCGTCGTCCACTCCCTGCGCGAACAGATCCGCGAGCACATCCTGGAAGGGATCATCAGCGGGCGCTGGCAGCCGGGCGAGCGGATCGTGGAGCGGCGGATCGCGACCGAGCTGGAGGTCAGCCAGACGCCGGTGCGGGAGGCACTGCGGGAGCTGGAGTCGCTGCGGCTGATCGAGTCGGCGCCGAACAAGGGCGTGCGGGTGCGCAACCTGACCGCCGCCGACCTGGAGGAGAGCTACCCCGTCCGGGCCGGTCTGGAGGCCATCGCGGCCGAGCTGGCGGCGGACCGGCTCGCCCTGGACTGCTCGGCCCTGGAGCCGCACGTCGCCGCGCTGTACGAGGCCGACCGGGTCTCCGACGGCACCGGCCAGGTGCGGCACACGGTGGGC…
gi_21220656	H1	ATGACAGCCCCGGTAGTACACAGTTTAAGAGAGCAGATCCGCGAGCACATCCTGGAAGGGATCATCAGCGGGCGCTGGCAGCCGGGCGAGCGGATCGTGGAGCGGCGGATCGCGACCGAGCTGGAGGTCAGCCAGACGCCGGTGCGGGAGGCACTGCGGGAGCTGGAGTCGCTGCGGCTGATCGAGTCGGCGCCGAACAAGGGCGTGCGGGTGCGCAACCTGACCGCCGCCGACCTGGAGGAGAGCTACCCCGTCCGGGCCGGTCTGGAGGCCATCGCGGCCGAGCTGGCGGCGGACCGGCTCGCCCTGGACTGCTCGGCCCTGGAGCCGCACGTCGCCGCGCTGTACGAGGCCGACCGGGTCTCCGACGGCACCGGCCAGGTGCGGCACACGGTGGGC…
gi_21220656	H2	ATGACAGCCCCGGTAGTACACAGTTTAAGAGAACAGATCCGCGAGCACATCCTGGAAGGGATCATCAGCGGGCGCTGGCAGCCGGGCGAGCGGATCGTGGAGCGGCGGATCGCGACCGAGCTGGAGGTCAGCCAGACGCCGGTGCGGGAGGCACTGCGGGAGCTGGAGTCGCTGCGGCTGATCGAGTCGGCGCCGAACAAGGGCGTGCGGGTGCGCAACCTGACCGCCGCCGACCTGGAGGAGAGCTACCCCGTCCGGGCCGGTCTGGAGGCCATCGCGGCCGAGCTGGCGGCGGACCGGCTCGCCCTGGACTGCTCGGCCCTGGAGCCGCACGTCGCCGCGCTGTACGAGGCCGACCGGGTCTCCGACGGCACCGGCCAGGTGCGGCACACGGTGGGC…
gi_21220656	H3	ATGACAGCCCCAGTAGTACACAGTTTAAGAGAGCAGATCCGCGAGCACATCCTGGAAGGGATCATCAGCGGGCGCTGGCAGCCGGGCGAGCGGATCGTGGAGCGGCGGATCGCGACCGAGCTGGAGGTCAGCCAGACGCCGGTGCGGGAGGCACTGCGGGAGCTGGAGTCGCTGCGGCTGATCGAGTCGGCGCCGAACAAGGGCGTGCGGGTGCGCAACCTGACCGCCGCCGACCTGGAGGAGAGCTACCCCGTCCGGGCCGGTCTGGAGGCCATCGCGGCCGAGCTGGCGGCGGACCGGCTCGCCCTGGACTGCTCGGCCCTGGAGCCGCACGTCGCCGCGCTGTACGAGGCCGACCGGGTCTCCGACGGCACCGGCCAGGTGCGGCACACGGTGGGC…
gi_21220656	L1	ATGACAGCTCCCGTAGTGCATTCACTGCGGGAGCAGATCCGCGAGCACATCCTGGAAGGGATCATCAGCGGGCGCTGGCAGCCGGGCGAGCGGATCGTGGAGCGGCGGATCGCGACCGAGCTGGAGGTCAGCCAGACGCCGGTGCGGGAGGCACTGCGGGAGCTGGAGTCGCTGCGGCTGATCGAGTCGGCGCCGAACAAGGGCGTGCGGGTGCGCAACCTGACCGCCGCCGACCTGGAGGAGAGCTACCCCGTCCGGGCCGGTCTGGAGGCCATCGCGGCCGAGCTGGCGGCGGACCGGCTCGCCCTGGACTGCTCGGCCCTGGAGCCGCACGTCGCCGCGCTGTACGAGGCCGACCGGGTCTCCGACGGCACCGGCCAGGTGCGGCACACGGTGGGC…
gi_21220656	L2	ATGACAGCTCCCGTAGTGCACTCACTGCGGGAGCAGATCCGCGAGCACATCCTGGAAGGGATCATCAGCGGGCGCTGGCAGCCGGGCGAGCGGATCGTGGAGCGGCGGATCGCGACCGAGCTGGAGGTCAGCCAGACGCCGGTGCGGGAGGCACTGCGGGAGCTGGAGTCGCTGCGGCTGATCGAGTCGGCGCCGAACAAGGGCGTGCGGGTGCGCAACCTGACCGCCGCCGACCTGGAGGAGAGCTACCCCGTCCGGGCCGGTCTGGAGGCCATCGCGGCCGAGCTGGCGGCGGACCGGCTCGCCCTGGACTGCTCGGCCCTGGAGCCGCACGTCGCCGCGCTGTACGAGGCCGACCGGGTCTCCGACGGCACCGGCCAGGTGCGGCACACGGTGGGC…
gi_21220656	L3	ATGACAGCTCCCGTAGTGCATTCACTACGGGAGCAGATCCGCGAGCACATCCTGGAAGGGATCATCAGCGGGCGCTGGCAGCCGGGCGAGCGGATCGTGGAGCGGCGGATCGCGACCGAGCTGGAGGTCAGCCAGACGCCGGTGCGGGAGGCACTGCGGGAGCTGGAGTCGCTGCGGCTGATCGAGTCGGCGCCGAACAAGGGCGTGCGGGTGCGCAACCTGACCGCCGCCGACCTGGAGGAGAGCTACCCCGTCCGGGCCGGTCTGGAGGCCATCGCGGCCGAGCTGGCGGCGGACCGGCTCGCCCTGGACTGCTCGGCCCTGGAGCCGCACGTCGCCGCGCTGTACGAGGCCGACCGGGTCTCCGACGGCACCGGCCAGGTGCGGCACACGGTGGGC…
gi_21220656	W	ATGACCGCGCCCGTCGTCCACTCGCTGCGCGAACAGATCCGCGAGCACATCCTGGAAGGGATCATCAGCGGGCGCTGGCAGCCGGGCGAGCGGATCGTGGAGCGGCGGATCGCGACCGAGCTGGAGGTCAGCCAGACGCCGGTGCGGGAGGCACTGCGGGAGCTGGAGTCGCTGCGGCTGATCGAGTCGGCGCCGAACAAGGGCGTGCGGGTGCGCAACCTGACCGCCGCCGACCTGGAGGAGAGCTACCCCGTCCGGGCCGGTCTGGAGGCCATCGCGGCCGAGCTGGCGGCGGACCGGCTCGCCCTGGACTGCTCGGCCCTGGAGCCGCACGTCGCCGCGCTGTACGAGGCCGACCGGGTCTCCGACGGCACCGGCCAGGTGCGGCACACGGTGGGC…
gi_21222242	C1	ATGACCACAGCCAAACGAGATACATACACCCCCGAGACGCTGCTGTCCGTGGCCGTGCAGGTCTTCATCGAGCGCGGCTACGACGGCACCTCCATGGAGCACCTGTCCAAGGCGGCGGGGATCTCCAAGTCGTCGATATACCACCACGTCACGGGCAAGGAGGAGTTGCTGCGCCGGGCCGTGAGCCGGGCCCTGGACGAGCTCTTCGGGATCCTCGACGAGGAGCACGCGCGCGTGGGGACGGCCGCCGAGCGCCTCGAGTACGTCGTGCGGCGCATGGTCGAGGTGCTCATGGCCGAGCTGCCCTATGTGACGCTGCTGCTGCGGGTGCGCGGCAACACCGGCACCGAGCGGTGGGCGCTGGAGCGCCGCCGCGAGTTCGACCACCGGGTCGCCGCC…
gi_21222242	C2	ATGACCACCGCCAAACGAGATACCTACACCCCCGAGACGCTGCTGTCCGTGGCCGTGCAGGTCTTCATCGAGCGCGGCTACGACGGCACCTCCATGGAGCACCTGTCCAAGGCGGCGGGGATCTCCAAGTCGTCGATATACCACCACGTCACGGGCAAGGAGGAGTTGCTGCGCCGGGCCGTGAGCCGGGCCCTGGACGAGCTCTTCGGGATCCTCGACGAGGAGCACGCGCGCGTGGGGACGGCCGCCGAGCGCCTCGAGTACGTCGTGCGGCGCATGGTCGAGGTGCTCATGGCCGAGCTGCCCTATGTGACGCTGCTGCTGCGGGTGCGCGGCAACACCGGCACCGAGCGGTGGGCGCTGGAGCGCCGCCGCGAGTTCGACCACCGGGTCGCCGCC…
gi_21222242	C3	ATGACCACGGCCAAGCGCGACACCTACACCCCGGAGACGCTGCTGTCCGTGGCCGTGCAGGTCTTCATCGAGCGCGGCTACGACGGCACCTCCATGGAGCACCTGTCCAAGGCGGCGGGGATCTCCAAGTCGTCGATATACCACCACGTCACGGGCAAGGAGGAGTTGCTGCGCCGGGCCGTGAGCCGGGCCCTGGACGAGCTCTTCGGGATCCTCGACGAGGAGCACGCGCGCGTGGGGACGGCCGCCGAGCGCCTCGAGTACGTCGTGCGGCGCATGGTCGAGGTGCTCATGGCCGAGCTGCCCTATGTGACGCTGCTGCTGCGGGTGCGCGGCAACACCGGCACCGAGCGGTGGGCGCTGGAGCGCCGCCGCGAGTTCGACCACCGGGTCGCCGCC…
gi_21222242	H1	ATGACCACCGCGAAAAGAGATACATACACCCCCGAGACGCTGCTGTCCGTGGCCGTGCAGGTCTTCATCGAGCGCGGCTACGACGGCACCTCCATGGAGCACCTGTCCAAGGCGGCGGGGATCTCCAAGTCGTCGATATACCACCACGTCACGGGCAAGGAGGAGTTGCTGCGCCGGGCCGTGAGCCGGGCCCTGGACGAGCTCTTCGGGATCCTCGACGAGGAGCACGCGCGCGTGGGGACGGCCGCCGAGCGCCTCGAGTACGTCGTGCGGCGCATGGTCGAGGTGCTCATGGCCGAGCTGCCCTATGTGACGCTGCTGCTGCGGGTGCGCGGCAACACCGGCACCGAGCGGTGGGCGCTGGAGCGCCGCCGCGAGTTCGACCACCGGGTCGCCGCC…
gi_21222242	H2	ATGACCACCGCGAAAAGAGATACATACACCCCAGAGACGCTGCTGTCCGTGGCCGTGCAGGTCTTCATCGAGCGCGGCTACGACGGCACCTCCATGGAGCACCTGTCCAAGGCGGCGGGGATCTCCAAGTCGTCGATATACCACCACGTCACGGGCAAGGAGGAGTTGCTGCGCCGGGCCGTGAGCCGGGCCCTGGACGAGCTCTTCGGGATCCTCGACGAGGAGCACGCGCGCGTGGGGACGGCCGCCGAGCGCCTCGAGTACGTCGTGCGGCGCATGGTCGAGGTGCTCATGGCCGAGCTGCCCTATGTGACGCTGCTGCTGCGGGTGCGCGGCAACACCGGCACCGAGCGGTGGGCGCTGGAGCGCCGCCGCGAGTTCGACCACCGGGTCGCCGCC…
gi_21222242	H3	ATGACCACCGCGAAAAGAGATACATACACACCCGAGACGCTGCTGTCCGTGGCCGTGCAGGTCTTCATCGAGCGCGGCTACGACGGCACCTCCATGGAGCACCTGTCCAAGGCGGCGGGGATCTCCAAGTCGTCGATATACCACCACGTCACGGGCAAGGAGGAGTTGCTGCGCCGGGCCGTGAGCCGGGCCCTGGACGAGCTCTTCGGGATCCTCGACGAGGAGCACGCGCGCGTGGGGACGGCCGCCGAGCGCCTCGAGTACGTCGTGCGGCGCATGGTCGAGGTGCTCATGGCCGAGCTGCCCTATGTGACGCTGCTGCTGCGGGTGCGCGGCAACACCGGCACCGAGCGGTGGGCGCTGGAGCGCCGCCGCGAGTTCGACCACCGGGTCGCCGCC…
gi_21222242	L1	ATGACGACTGCTAAGCGTGATACGTATACTCCTGAGACGCTGCTGTCCGTGGCCGTGCAGGTCTTCATCGAGCGCGGCTACGACGGCACCTCCATGGAGCACCTGTCCAAGGCGGCGGGGATCTCCAAGTCGTCGATATACCACCACGTCACGGGCAAGGAGGAGTTGCTGCGCCGGGCCGTGAGCCGGGCCCTGGACGAGCTCTTCGGGATCCTCGACGAGGAGCACGCGCGCGTGGGGACGGCCGCCGAGCGCCTCGAGTACGTCGTGCGGCGCATGGTCGAGGTGCTCATGGCCGAGCTGCCCTATGTGACGCTGCTGCTGCGGGTGCGCGGCAACACCGGCACCGAGCGGTGGGCGCTGGAGCGCCGCCGCGAGTTCGACCACCGGGTCGCCGCC…
gi_21222242	L2	ATGACGACTGCAAAGCGTGATACGTATACTCCTGAGACGCTGCTGTCCGTGGCCGTGCAGGTCTTCATCGAGCGCGGCTACGACGGCACCTCCATGGAGCACCTGTCCAAGGCGGCGGGGATCTCCAAGTCGTCGATATACCACCACGTCACGGGCAAGGAGGAGTTGCTGCGCCGGGCCGTGAGCCGGGCCCTGGACGAGCTCTTCGGGATCCTCGACGAGGAGCACGCGCGCGTGGGGACGGCCGCCGAGCGCCTCGAGTACGTCGTGCGGCGCATGGTCGAGGTGCTCATGGCCGAGCTGCCCTATGTGACGCTGCTGCTGCGGGTGCGCGGCAACACCGGCACCGAGCGGTGGGCGCTGGAGCGCCGCCGCGAGTTCGACCACCGGGTCGCCGCC…
gi_21222242	L3	ATGACGACTGCGAAGCGTGATACGTATACTCCTGAGACGCTGCTGTCCGTGGCCGTGCAGGTCTTCATCGAGCGCGGCTACGACGGCACCTCCATGGAGCACCTGTCCAAGGCGGCGGGGATCTCCAAGTCGTCGATATACCACCACGTCACGGGCAAGGAGGAGTTGCTGCGCCGGGCCGTGAGCCGGGCCCTGGACGAGCTCTTCGGGATCCTCGACGAGGAGCACGCGCGCGTGGGGACGGCCGCCGAGCGCCTCGAGTACGTCGTGCGGCGCATGGTCGAGGTGCTCATGGCCGAGCTGCCCTATGTGACGCTGCTGCTGCGGGTGCGCGGCAACACCGGCACCGAGCGGTGGGCGCTGGAGCGCCGCCGCGAGTTCGACCACCGGGTCGCCGCC…
gi_21222242	W	ATGACCACCGCCAAGCGCGACACGTACACGCCCGAGACGCTGCTGTCCGTGGCCGTGCAGGTCTTCATCGAGCGCGGCTACGACGGCACCTCCATGGAGCACCTGTCCAAGGCGGCGGGGATCTCCAAGTCGTCGATATACCACCACGTCACGGGCAAGGAGGAGTTGCTGCGCCGGGCCGTGAGCCGGGCCCTGGACGAGCTCTTCGGGATCCTCGACGAGGAGCACGCGCGCGTGGGGACGGCCGCCGAGCGCCTCGAGTACGTCGTGCGGCGCATGGTCGAGGTGCTCATGGCCGAGCTGCCCTATGTGACGCTGCTGCTGCGGGTGCGCGGCAACACCGGCACCGAGCGGTGGGCGCTGGAGCGCCGCCGCGAGTTCGACCACCGGGTCGCCGCC…
gi_21222390	C1	ATGACCAGCCGCCGACTAATCATTGCCGACGACCTGAGACGCCAGATCACGACCGGCCGCATTGGGCCTGGTGACCGGCTCCCGTCTGAGTCCGCCCTGGCCGACCGGTACAAGGTCAGCACGGCGACACTGCGAAGCGCCCTCGCCGTACTCCAAGGAGAAGGCCTCGTCGAGAAGATCCACGGCAAGGGCAACTTCGTCCGCCGCACTAAGCGCAAGATCACGTACGTCGGTGGGTGGGGCACGCTAGACCCTCGGACTGCCACAGACGTGGACCTGCGGGTGACAGTCCGCACTACGGCACTGCCCGCGCGGGGGCACCTGACCGCGCTTCTGAAGGTGGACGACGGAAGCCCACTGACCGAATTCCTCCGCCTCAGCTACGAGGGAGAGTCCCCC…
gi_21222390	C2	ATGACCTCACGCCGCCTGATCATTGCCGACGACCTGAGACGCCAGATCACGACCGGCCGCATTGGGCCTGGTGACCGGCTCCCGTCTGAGTCCGCCCTGGCCGACCGGTACAAGGTCAGCACGGCGACACTGCGAAGCGCCCTCGCCGTACTCCAAGGAGAAGGCCTCGTCGAGAAGATCCACGGCAAGGGCAACTTCGTCCGCCGCACTAAGCGCAAGATCACGTACGTCGGTGGGTGGGGCACGCTAGACCCTCGGACTGCCACAGACGTGGACCTGCGGGTGACAGTCCGCACTACGGCACTGCCCGCGCGGGGGCACCTGACCGCGCTTCTGAAGGTGGACGACGGAAGCCCACTGACCGAATTCCTCCGCCTCAGCTACGAGGGAGAGTCCCCC…
gi_21222390	C3	ATGACCAGCCGCCGACTCATCATCGCCGACGACCTGAGACGCCAGATCACGACCGGCCGCATTGGGCCTGGTGACCGGCTCCCGTCTGAGTCCGCCCTGGCCGACCGGTACAAGGTCAGCACGGCGACACTGCGAAGCGCCCTCGCCGTACTCCAAGGAGAAGGCCTCGTCGAGAAGATCCACGGCAAGGGCAACTTCGTCCGCCGCACTAAGCGCAAGATCACGTACGTCGGTGGGTGGGGCACGCTAGACCCTCGGACTGCCACAGACGTGGACCTGCGGGTGACAGTCCGCACTACGGCACTGCCCGCGCGGGGGCACCTGACCGCGCTTCTGAAGGTGGACGACGGAAGCCCACTGACCGAATTCCTCCGCCTCAGCTACGAGGGAGAGTCCCCC…
gi_21222390	H1	ATGACCAGCCGACGATTAATAATAGCAGATGACCTGAGACGCCAGATCACGACCGGCCGCATTGGGCCTGGTGACCGGCTCCCGTCTGAGTCCGCCCTGGCCGACCGGTACAAGGTCAGCACGGCGACACTGCGAAGCGCCCTCGCCGTACTCCAAGGAGAAGGCCTCGTCGAGAAGATCCACGGCAAGGGCAACTTCGTCCGCCGCACTAAGCGCAAGATCACGTACGTCGGTGGGTGGGGCACGCTAGACCCTCGGACTGCCACAGACGTGGACCTGCGGGTGACAGTCCGCACTACGGCACTGCCCGCGCGGGGGCACCTGACCGCGCTTCTGAAGGTGGACGACGGAAGCCCACTGACCGAATTCCTCCGCCTCAGCTACGAGGGAGAGTCCCCC…
gi_21222390	H2	ATGACCAGCCGACGATTAATAATAGCAGATGATCTGAGACGCCAGATCACGACCGGCCGCATTGGGCCTGGTGACCGGCTCCCGTCTGAGTCCGCCCTGGCCGACCGGTACAAGGTCAGCACGGCGACACTGCGAAGCGCCCTCGCCGTACTCCAAGGAGAAGGCCTCGTCGAGAAGATCCACGGCAAGGGCAACTTCGTCCGCCGCACTAAGCGCAAGATCACGTACGTCGGTGGGTGGGGCACGCTAGACCCTCGGACTGCCACAGACGTGGACCTGCGGGTGACAGTCCGCACTACGGCACTGCCCGCGCGGGGGCACCTGACCGCGCTTCTGAAGGTGGACGACGGAAGCCCACTGACCGAATTCCTCCGCCTCAGCTACGAGGGAGAGTCCCCC…
gi_21222390	H3	ATGACCAGCAGAAGATTAATAATAGCCGATGATCTGAGACGCCAGATCACGACCGGCCGCATTGGGCCTGGTGACCGGCTCCCGTCTGAGTCCGCCCTGGCCGACCGGTACAAGGTCAGCACGGCGACACTGCGAAGCGCCCTCGCCGTACTCCAAGGAGAAGGCCTCGTCGAGAAGATCCACGGCAAGGGCAACTTCGTCCGCCGCACTAAGCGCAAGATCACGTACGTCGGTGGGTGGGGCACGCTAGACCCTCGGACTGCCACAGACGTGGACCTGCGGGTGACAGTCCGCACTACGGCACTGCCCGCGCGGGGGCACCTGACCGCGCTTCTGAAGGTGGACGACGGAAGCCCACTGACCGAATTCCTCCGCCTCAGCTACGAGGGAGAGTCCCCC…
gi_21222390	L1	ATGACAAGTCGTCGGCTAATCATAGCCGACGACCTGAGACGCCAGATCACGACCGGCCGCATTGGGCCTGGTGACCGGCTCCCGTCTGAGTCCGCCCTGGCCGACCGGTACAAGGTCAGCACGGCGACACTGCGAAGCGCCCTCGCCGTACTCCAAGGAGAAGGCCTCGTCGAGAAGATCCACGGCAAGGGCAACTTCGTCCGCCGCACTAAGCGCAAGATCACGTACGTCGGTGGGTGGGGCACGCTAGACCCTCGGACTGCCACAGACGTGGACCTGCGGGTGACAGTCCGCACTACGGCACTGCCCGCGCGGGGGCACCTGACCGCGCTTCTGAAGGTGGACGACGGAAGCCCACTGACCGAATTCCTCCGCCTCAGCTACGAGGGAGAGTCCCCC…
gi_21222390	L2	ATGACAAGTCGTCGGCTAATTATAGCCGACGACCTGAGACGCCAGATCACGACCGGCCGCATTGGGCCTGGTGACCGGCTCCCGTCTGAGTCCGCCCTGGCCGACCGGTACAAGGTCAGCACGGCGACACTGCGAAGCGCCCTCGCCGTACTCCAAGGAGAAGGCCTCGTCGAGAAGATCCACGGCAAGGGCAACTTCGTCCGCCGCACTAAGCGCAAGATCACGTACGTCGGTGGGTGGGGCACGCTAGACCCTCGGACTGCCACAGACGTGGACCTGCGGGTGACAGTCCGCACTACGGCACTGCCCGCGCGGGGGCACCTGACCGCGCTTCTGAAGGTGGACGACGGAAGCCCACTGACCGAATTCCTCCGCCTCAGCTACGAGGGAGAGTCCCCC…
gi_21222390	L3	ATGACAAGTCGTCGGCTAATAATAGCCGACGACCTGAGACGCCAGATCACGACCGGCCGCATTGGGCCTGGTGACCGGCTCCCGTCTGAGTCCGCCCTGGCCGACCGGTACAAGGTCAGCACGGCGACACTGCGAAGCGCCCTCGCCGTACTCCAAGGAGAAGGCCTCGTCGAGAAGATCCACGGCAAGGGCAACTTCGTCCGCCGCACTAAGCGCAAGATCACGTACGTCGGTGGGTGGGGCACGCTAGACCCTCGGACTGCCACAGACGTGGACCTGCGGGTGACAGTCCGCACTACGGCACTGCCCGCGCGGGGGCACCTGACCGCGCTTCTGAAGGTGGACGACGGAAGCCCACTGACCGAATTCCTCCGCCTCAGCTACGAGGGAGAGTCCCCC…
gi_21222390	W	ATGACGTCTCGCCGCCTCATCATCGCTGACGACCTGAGACGCCAGATCACGACCGGCCGCATTGGGCCTGGTGACCGGCTCCCGTCTGAGTCCGCCCTGGCCGACCGGTACAAGGTCAGCACGGCGACACTGCGAAGCGCCCTCGCCGTACTCCAAGGAGAAGGCCTCGTCGAGAAGATCCACGGCAAGGGCAACTTCGTCCGCCGCACTAAGCGCAAGATCACGTACGTCGGTGGGTGGGGCACGCTAGACCCTCGGACTGCCACAGACGTGGACCTGCGGGTGACAGTCCGCACTACGGCACTGCCCGCGCGGGGGCACCTGACCGCGCTTCTGAAGGTGGACGACGGAAGCCCACTGACCGAATTCCTCCGCCTCAGCTACGAGGGAGAGTCCCCC…
gi_21222584	C1	ATGGTAGTAGAACCCGAACACGCCCCCGTCAACGGGCGGGAGAGACCGCAGCGGCCACAGGCAACACATCGAGAGGTGGCCGACGAGCTGCGCGCCCGGATCAGGTCCGGTCGGCTGCGGCCGGGCCAGCGCATGCCCACGCAGGCCCAGTTGGCCGAGGAGTTCGGCGTGGAGCGGGGCGCTGTCCGCCAGGCCCTGCGCATCCTTCAGTCGGAACGTCTGCTCACCAATGTGTCCAAGGGGAGCCCGGCGACCGTCGCGCCCGACCCGTACGGCCCCCAGTCCGGTCCCGAAGCGCGGCCGATGCCCACGACCGTGGCGCTCGCCTCCCGGATCGCGGCGGCCTTCGCCGCCGAGCACGTCGAGATCGACGCGCTCTGCCTGACCTCCGTCTCCCTC…
gi_21222584	C2	ATGGTCGTCGAGCCTGAACATGCCCCCGTCAACGGGCGGGAGAGACCGCAGCGGCCACAGGCAACACATCGAGAGGTGGCCGACGAGCTGCGCGCCCGGATCAGGTCCGGTCGGCTGCGGCCGGGCCAGCGCATGCCCACGCAGGCCCAGTTGGCCGAGGAGTTCGGCGTGGAGCGGGGCGCTGTCCGCCAGGCCCTGCGCATCCTTCAGTCGGAACGTCTGCTCACCAATGTGTCCAAGGGGAGCCCGGCGACCGTCGCGCCCGACCCGTACGGCCCCCAGTCCGGTCCCGAAGCGCGGCCGATGCCCACGACCGTGGCGCTCGCCTCCCGGATCGCGGCGGCCTTCGCCGCCGAGCACGTCGAGATCGACGCGCTCTGCCTGACCTCCGTCTCCCTC…
gi_21222584	C3	ATGGTCGTCGAACCGGAACACGCCCCCGTCAACGGGCGGGAGAGACCGCAGCGGCCACAGGCAACACATCGAGAGGTGGCCGACGAGCTGCGCGCCCGGATCAGGTCCGGTCGGCTGCGGCCGGGCCAGCGCATGCCCACGCAGGCCCAGTTGGCCGAGGAGTTCGGCGTGGAGCGGGGCGCTGTCCGCCAGGCCCTGCGCATCCTTCAGTCGGAACGTCTGCTCACCAATGTGTCCAAGGGGAGCCCGGCGACCGTCGCGCCCGACCCGTACGGCCCCCAGTCCGGTCCCGAAGCGCGGCCGATGCCCACGACCGTGGCGCTCGCCTCCCGGATCGCGGCGGCCTTCGCCGCCGAGCACGTCGAGATCGACGCGCTCTGCCTGACCTCCGTCTCCCTC…
gi_21222584	H1	ATGGTAGTAGAACCCGAACACGCCCCAGTCAATGGGCGGGAGAGACCGCAGCGGCCACAGGCAACACATCGAGAGGTGGCCGACGAGCTGCGCGCCCGGATCAGGTCCGGTCGGCTGCGGCCGGGCCAGCGCATGCCCACGCAGGCCCAGTTGGCCGAGGAGTTCGGCGTGGAGCGGGGCGCTGTCCGCCAGGCCCTGCGCATCCTTCAGTCGGAACGTCTGCTCACCAATGTGTCCAAGGGGAGCCCGGCGACCGTCGCGCCCGACCCGTACGGCCCCCAGTCCGGTCCCGAAGCGCGGCCGATGCCCACGACCGTGGCGCTCGCCTCCCGGATCGCGGCGGCCTTCGCCGCCGAGCACGTCGAGATCGACGCGCTCTGCCTGACCTCCGTCTCCCTC…
gi_21222584	H2	ATGGTAGTAGAACCCGAACACGCCCCAGTCAACGGGCGGGAGAGACCGCAGCGGCCACAGGCAACACATCGAGAGGTGGCCGACGAGCTGCGCGCCCGGATCAGGTCCGGTCGGCTGCGGCCGGGCCAGCGCATGCCCACGCAGGCCCAGTTGGCCGAGGAGTTCGGCGTGGAGCGGGGCGCTGTCCGCCAGGCCCTGCGCATCCTTCAGTCGGAACGTCTGCTCACCAATGTGTCCAAGGGGAGCCCGGCGACCGTCGCGCCCGACCCGTACGGCCCCCAGTCCGGTCCCGAAGCGCGGCCGATGCCCACGACCGTGGCGCTCGCCTCCCGGATCGCGGCGGCCTTCGCCGCCGAGCACGTCGAGATCGACGCGCTCTGCCTGACCTCCGTCTCCCTC…
gi_21222584	H3	ATGGTAGTAGAACCCGAACACGCCCCCGTCAACGGGCGGGAGAGACCGCAGCGGCCACAGGCAACACATCGAGAGGTGGCCGACGAGCTGCGCGCCCGGATCAGGTCCGGTCGGCTGCGGCCGGGCCAGCGCATGCCCACGCAGGCCCAGTTGGCCGAGGAGTTCGGCGTGGAGCGGGGCGCTGTCCGCCAGGCCCTGCGCATCCTTCAGTCGGAACGTCTGCTCACCAATGTGTCCAAGGGGAGCCCGGCGACCGTCGCGCCCGACCCGTACGGCCCCCAGTCCGGTCCCGAAGCGCGGCCGATGCCCACGACCGTGGCGCTCGCCTCCCGGATCGCGGCGGCCTTCGCCGCCGAGCACGTCGAGATCGACGCGCTCTGCCTGACCTCCGTCTCCCTC…
gi_21222584	L1	ATGGTGGTTGAACCGGAGCATGCTCCGGTCAACGGGCGGGAGAGACCGCAGCGGCCACAGGCAACACATCGAGAGGTGGCCGACGAGCTGCGCGCCCGGATCAGGTCCGGTCGGCTGCGGCCGGGCCAGCGCATGCCCACGCAGGCCCAGTTGGCCGAGGAGTTCGGCGTGGAGCGGGGCGCTGTCCGCCAGGCCCTGCGCATCCTTCAGTCGGAACGTCTGCTCACCAATGTGTCCAAGGGGAGCCCGGCGACCGTCGCGCCCGACCCGTACGGCCCCCAGTCCGGTCCCGAAGCGCGGCCGATGCCCACGACCGTGGCGCTCGCCTCCCGGATCGCGGCGGCCTTCGCCGCCGAGCACGTCGAGATCGACGCGCTCTGCCTGACCTCCGTCTCCCTC…
gi_21222584	L2	ATGGTGGTTGAACCGGAGCACGCTCCGGTCAACGGGCGGGAGAGACCGCAGCGGCCACAGGCAACACATCGAGAGGTGGCCGACGAGCTGCGCGCCCGGATCAGGTCCGGTCGGCTGCGGCCGGGCCAGCGCATGCCCACGCAGGCCCAGTTGGCCGAGGAGTTCGGCGTGGAGCGGGGCGCTGTCCGCCAGGCCCTGCGCATCCTTCAGTCGGAACGTCTGCTCACCAATGTGTCCAAGGGGAGCCCGGCGACCGTCGCGCCCGACCCGTACGGCCCCCAGTCCGGTCCCGAAGCGCGGCCGATGCCCACGACCGTGGCGCTCGCCTCCCGGATCGCGGCGGCCTTCGCCGCCGAGCACGTCGAGATCGACGCGCTCTGCCTGACCTCCGTCTCCCTC…
gi_21222584	L3	ATGGTAGTTGAACCGGAGCACGCTCCGGTCAACGGGCGGGAGAGACCGCAGCGGCCACAGGCAACACATCGAGAGGTGGCCGACGAGCTGCGCGCCCGGATCAGGTCCGGTCGGCTGCGGCCGGGCCAGCGCATGCCCACGCAGGCCCAGTTGGCCGAGGAGTTCGGCGTGGAGCGGGGCGCTGTCCGCCAGGCCCTGCGCATCCTTCAGTCGGAACGTCTGCTCACCAATGTGTCCAAGGGGAGCCCGGCGACCGTCGCGCCCGACCCGTACGGCCCCCAGTCCGGTCCCGAAGCGCGGCCGATGCCCACGACCGTGGCGCTCGCCTCCCGGATCGCGGCGGCCTTCGCCGCCGAGCACGTCGAGATCGACGCGCTCTGCCTGACCTCCGTCTCCCTC…
gi_21222584	W	ATGGTCGTGGAGCCGGAACACGCCCCCGTCAACGGGCGGGAGAGACCGCAGCGGCCACAGGCAACACATCGAGAGGTGGCCGACGAGCTGCGCGCCCGGATCAGGTCCGGTCGGCTGCGGCCGGGCCAGCGCATGCCCACGCAGGCCCAGTTGGCCGAGGAGTTCGGCGTGGAGCGGGGCGCTGTCCGCCAGGCCCTGCGCATCCTTCAGTCGGAACGTCTGCTCACCAATGTGTCCAAGGGGAGCCCGGCGACCGTCGCGCCCGACCCGTACGGCCCCCAGTCCGGTCCCGAAGCGCGGCCGATGCCCACGACCGTGGCGCTCGCCTCCCGGATCGCGGCGGCCTTCGCCGCCGAGCACGTCGAGATCGACGCGCTCTGCCTGACCTCCGTCTCCCTC…
gi_21224245	C1	ATGCCCAAAATCGAAGCCGGATCCGTACGAGAACACCGGGCGCAGCGGCTCGCGCAGCTGATTGACGCGGCCGAGGAGCTCCTGGAAGAGGGCGGTGCCGAAGCCCTCACAGCCGGAGCGGTTGCCGCGCGAGCCGGGATCGCCCGCAACAGCATCTACCGCTACTTCAACTCCATCGACGACCTGCTCGAACTCGTCGTCACCCGCGAATTCCCCGCCTGGATCGACGCAGTGGAGCAGGCCATCGCGGCCGAGACCACACCCGCCGCCCAGGCTGCCGCCTACGTCAGGGCCAACCTCGAACAGGCAGCTCGCGGCACCCACGGCTGGCGGGCCGCGCTCACGCGCGACTCGCTCTCCCCGTCGGCGCGGGAGCGGGTGAGGAATCTGCACATCTCG…
gi_21224245	C2	ATGCCCAAAATCGAAGCCGGCTCCGTCCGTGAACACCGGGCGCAGCGGCTCGCGCAGCTGATTGACGCGGCCGAGGAGCTCCTGGAAGAGGGCGGTGCCGAAGCCCTCACAGCCGGAGCGGTTGCCGCGCGAGCCGGGATCGCCCGCAACAGCATCTACCGCTACTTCAACTCCATCGACGACCTGCTCGAACTCGTCGTCACCCGCGAATTCCCCGCCTGGATCGACGCAGTGGAGCAGGCCATCGCGGCCGAGACCACACCCGCCGCCCAGGCTGCCGCCTACGTCAGGGCCAACCTCGAACAGGCAGCTCGCGGCACCCACGGCTGGCGGGCCGCGCTCACGCGCGACTCGCTCTCCCCGTCGGCGCGGGAGCGGGTGAGGAATCTGCACATCTCG…
gi_21224245	C3	ATGCCCAAGATCGAAGCCGGCTCCGTCCGCGAACACCGGGCGCAGCGGCTCGCGCAGCTGATTGACGCGGCCGAGGAGCTCCTGGAAGAGGGCGGTGCCGAAGCCCTCACAGCCGGAGCGGTTGCCGCGCGAGCCGGGATCGCCCGCAACAGCATCTACCGCTACTTCAACTCCATCGACGACCTGCTCGAACTCGTCGTCACCCGCGAATTCCCCGCCTGGATCGACGCAGTGGAGCAGGCCATCGCGGCCGAGACCACACCCGCCGCCCAGGCTGCCGCCTACGTCAGGGCCAACCTCGAACAGGCAGCTCGCGGCACCCACGGCTGGCGGGCCGCGCTCACGCGCGACTCGCTCTCCCCGTCGGCGCGGGAGCGGGTGAGGAATCTGCACATCTCG…
gi_21224245	H1	ATGCCAAAAATAGAAGCCGGATCAGTAAGAGAACACCGGGCGCAGCGGCTCGCGCAGCTGATTGACGCGGCCGAGGAGCTCCTGGAAGAGGGCGGTGCCGAAGCCCTCACAGCCGGAGCGGTTGCCGCGCGAGCCGGGATCGCCCGCAACAGCATCTACCGCTACTTCAACTCCATCGACGACCTGCTCGAACTCGTCGTCACCCGCGAATTCCCCGCCTGGATCGACGCAGTGGAGCAGGCCATCGCGGCCGAGACCACACCCGCCGCCCAGGCTGCCGCCTACGTCAGGGCCAACCTCGAACAGGCAGCTCGCGGCACCCACGGCTGGCGGGCCGCGCTCACGCGCGACTCGCTCTCCCCGTCGGCGCGGGAGCGGGTGAGGAATCTGCACATCTCG…
gi_21224245	H2	ATGCCAAAAATAGAAGCCGGATCAGTAAGAGAGCACCGGGCGCAGCGGCTCGCGCAGCTGATTGACGCGGCCGAGGAGCTCCTGGAAGAGGGCGGTGCCGAAGCCCTCACAGCCGGAGCGGTTGCCGCGCGAGCCGGGATCGCCCGCAACAGCATCTACCGCTACTTCAACTCCATCGACGACCTGCTCGAACTCGTCGTCACCCGCGAATTCCCCGCCTGGATCGACGCAGTGGAGCAGGCCATCGCGGCCGAGACCACACCCGCCGCCCAGGCTGCCGCCTACGTCAGGGCCAACCTCGAACAGGCAGCTCGCGGCACCCACGGCTGGCGGGCCGCGCTCACGCGCGACTCGCTCTCCCCGTCGGCGCGGGAGCGGGTGAGGAATCTGCACATCTCG…
gi_21224245	H3	ATGCCAAAAATAGAAGCCGGATCAGTCAGAGAACACCGGGCGCAGCGGCTCGCGCAGCTGATTGACGCGGCCGAGGAGCTCCTGGAAGAGGGCGGTGCCGAAGCCCTCACAGCCGGAGCGGTTGCCGCGCGAGCCGGGATCGCCCGCAACAGCATCTACCGCTACTTCAACTCCATCGACGACCTGCTCGAACTCGTCGTCACCCGCGAATTCCCCGCCTGGATCGACGCAGTGGAGCAGGCCATCGCGGCCGAGACCACACCCGCCGCCCAGGCTGCCGCCTACGTCAGGGCCAACCTCGAACAGGCAGCTCGCGGCACCCACGGCTGGCGGGCCGCGCTCACGCGCGACTCGCTCTCCCCGTCGGCGCGGGAGCGGGTGAGGAATCTGCACATCTCG…
gi_21224245	L1	ATGCCCAAGATCGAGGCCGGCTCGGTCAGGGAGCACCGGGCGCAGCGGCTCGCGCAGCTGATTGACGCGGCCGAGGAGCTCCTGGAAGAGGGCGGTGCCGAAGCCCTCACAGCCGGAGCGGTTGCCGCGCGAGCCGGGATCGCCCGCAACAGCATCTACCGCTACTTCAACTCCATCGACGACCTGCTCGAACTCGTCGTCACCCGCGAATTCCCCGCCTGGATCGACGCAGTGGAGCAGGCCATCGCGGCCGAGACCACACCCGCCGCCCAGGCTGCCGCCTACGTCAGGGCCAACCTCGAACAGGCAGCTCGCGGCACCCACGGCTGGCGGGCCGCGCTCACGCGCGACTCGCTCTCCCCGTCGGCGCGGGAGCGGGTGAGGAATCTGCACATCTCG…
gi_21224245	L2	ATGCCCAAGATCGAGGCAGGCTCGGTCAGGGAGCACCGGGCGCAGCGGCTCGCGCAGCTGATTGACGCGGCCGAGGAGCTCCTGGAAGAGGGCGGTGCCGAAGCCCTCACAGCCGGAGCGGTTGCCGCGCGAGCCGGGATCGCCCGCAACAGCATCTACCGCTACTTCAACTCCATCGACGACCTGCTCGAACTCGTCGTCACCCGCGAATTCCCCGCCTGGATCGACGCAGTGGAGCAGGCCATCGCGGCCGAGACCACACCCGCCGCCCAGGCTGCCGCCTACGTCAGGGCCAACCTCGAACAGGCAGCTCGCGGCACCCACGGCTGGCGGGCCGCGCTCACGCGCGACTCGCTCTCCCCGTCGGCGCGGGAGCGGGTGAGGAATCTGCACATCTCG…
gi_21224245	L3	ATGCCCAAGATCGAGGCGGGCTCGGTCAGGGAGCACCGGGCGCAGCGGCTCGCGCAGCTGATTGACGCGGCCGAGGAGCTCCTGGAAGAGGGCGGTGCCGAAGCCCTCACAGCCGGAGCGGTTGCCGCGCGAGCCGGGATCGCCCGCAACAGCATCTACCGCTACTTCAACTCCATCGACGACCTGCTCGAACTCGTCGTCACCCGCGAATTCCCCGCCTGGATCGACGCAGTGGAGCAGGCCATCGCGGCCGAGACCACACCCGCCGCCCAGGCTGCCGCCTACGTCAGGGCCAACCTCGAACAGGCAGCTCGCGGCACCCACGGCTGGCGGGCCGCGCTCACGCGCGACTCGCTCTCCCCGTCGGCGCGGGAGCGGGTGAGGAATCTGCACATCTCG…
gi_21224245	W	ATGCCCAAGATTGAAGCCGGCAGCGTCCGGGAGCACCGGGCGCAGCGGCTCGCGCAGCTGATTGACGCGGCCGAGGAGCTCCTGGAAGAGGGCGGTGCCGAAGCCCTCACAGCCGGAGCGGTTGCCGCGCGAGCCGGGATCGCCCGCAACAGCATCTACCGCTACTTCAACTCCATCGACGACCTGCTCGAACTCGTCGTCACCCGCGAATTCCCCGCCTGGATCGACGCAGTGGAGCAGGCCATCGCGGCCGAGACCACACCCGCCGCCCAGGCTGCCGCCTACGTCAGGGCCAACCTCGAACAGGCAGCTCGCGGCACCCACGGCTGGCGGGCCGCGCTCACGCGCGACTCGCTCTCCCCGTCGGCGCGGGAGCGGGTGAGGAATCTGCACATCTCG…
gi_21224627	C1	ATGAACCTTGGCCGCCTCGATTTGAACCTTGTCGTCGCCCTGCGCGCCCTGCTGGAGGAGCGCAACGTGACCCGTGCCGGGCAGCGCGTCGGCCTCAGCCAGCCGGCGATGAGCGCGGCGCTCGCCCGCCTGCGCCGGCACTTCGACGACGACCTGCTGGCCCGGGTGGGCGGCCACTACGAACTCACCGCCCTCGGACAGGTCCTCCTCGACCGCGCGTCCACCGCCTACGACCTGCTGGAACGGCTGTTCGCCAGCCAGGCGGACTTCGAGCCGGCCAGGGAGAGCCGTGAGTTCAAACTCGTGGCGTCCGACTACGCGGTCGCCGTCTTCGGCACCGAACTCGCCCGGGTCGTGCACCAGGAGGCTCCGGGCATCCGGCTGCGCTTCGCCCAGACG…
gi_21224627	C2	ATGAACCTCGGCCGCCTTGACCTCAACCTTGTCGTCGCCCTGCGCGCCCTGCTGGAGGAGCGCAACGTGACCCGTGCCGGGCAGCGCGTCGGCCTCAGCCAGCCGGCGATGAGCGCGGCGCTCGCCCGCCTGCGCCGGCACTTCGACGACGACCTGCTGGCCCGGGTGGGCGGCCACTACGAACTCACCGCCCTCGGACAGGTCCTCCTCGACCGCGCGTCCACCGCCTACGACCTGCTGGAACGGCTGTTCGCCAGCCAGGCGGACTTCGAGCCGGCCAGGGAGAGCCGTGAGTTCAAACTCGTGGCGTCCGACTACGCGGTCGCCGTCTTCGGCACCGAACTCGCCCGGGTCGTGCACCAGGAGGCTCCGGGCATCCGGCTGCGCTTCGCCCAGACG…
gi_21224627	C3	ATGAACCTCGGCCGCCTCGACTTGAACCTCGTCGTCGCCCTGCGCGCCCTGCTGGAGGAGCGCAACGTGACCCGTGCCGGGCAGCGCGTCGGCCTCAGCCAGCCGGCGATGAGCGCGGCGCTCGCCCGCCTGCGCCGGCACTTCGACGACGACCTGCTGGCCCGGGTGGGCGGCCACTACGAACTCACCGCCCTCGGACAGGTCCTCCTCGACCGCGCGTCCACCGCCTACGACCTGCTGGAACGGCTGTTCGCCAGCCAGGCGGACTTCGAGCCGGCCAGGGAGAGCCGTGAGTTCAAACTCGTGGCGTCCGACTACGCGGTCGCCGTCTTCGGCACCGAACTCGCCCGGGTCGTGCACCAGGAGGCTCCGGGCATCCGGCTGCGCTTCGCCCAGACG…
gi_21224627	H1	ATGAACCTTGGCCGCCTCGATTTAAACCTTGTCGTCGCCCTGCGCGCCCTGCTGGAGGAGCGCAACGTGACCCGTGCCGGGCAGCGCGTCGGCCTCAGCCAGCCGGCGATGAGCGCGGCGCTCGCCCGCCTGCGCCGGCACTTCGACGACGACCTGCTGGCCCGGGTGGGCGGCCACTACGAACTCACCGCCCTCGGACAGGTCCTCCTCGACCGCGCGTCCACCGCCTACGACCTGCTGGAACGGCTGTTCGCCAGCCAGGCGGACTTCGAGCCGGCCAGGGAGAGCCGTGAGTTCAAACTCGTGGCGTCCGACTACGCGGTCGCCGTCTTCGGCACCGAACTCGCCCGGGTCGTGCACCAGGAGGCTCCGGGCATCCGGCTGCGCTTCGCCCAGACG…
gi_21224627	H2	ATGAACCTTGGCCGCCTCGATTTAAACCTTGTTGTCGCCCTGCGCGCCCTGCTGGAGGAGCGCAACGTGACCCGTGCCGGGCAGCGCGTCGGCCTCAGCCAGCCGGCGATGAGCGCGGCGCTCGCCCGCCTGCGCCGGCACTTCGACGACGACCTGCTGGCCCGGGTGGGCGGCCACTACGAACTCACCGCCCTCGGACAGGTCCTCCTCGACCGCGCGTCCACCGCCTACGACCTGCTGGAACGGCTGTTCGCCAGCCAGGCGGACTTCGAGCCGGCCAGGGAGAGCCGTGAGTTCAAACTCGTGGCGTCCGACTACGCGGTCGCCGTCTTCGGCACCGAACTCGCCCGGGTCGTGCACCAGGAGGCTCCGGGCATCCGGCTGCGCTTCGCCCAGACG…
gi_21224627	H3	ATGAACCTTGGCCGACTCGATTTAAACCTTGTTGTCGCCCTGCGCGCCCTGCTGGAGGAGCGCAACGTGACCCGTGCCGGGCAGCGCGTCGGCCTCAGCCAGCCGGCGATGAGCGCGGCGCTCGCCCGCCTGCGCCGGCACTTCGACGACGACCTGCTGGCCCGGGTGGGCGGCCACTACGAACTCACCGCCCTCGGACAGGTCCTCCTCGACCGCGCGTCCACCGCCTACGACCTGCTGGAACGGCTGTTCGCCAGCCAGGCGGACTTCGAGCCGGCCAGGGAGAGCCGTGAGTTCAAACTCGTGGCGTCCGACTACGCGGTCGCCGTCTTCGGCACCGAACTCGCCCGGGTCGTGCACCAGGAGGCTCCGGGCATCCGGCTGCGCTTCGCCCAGACG…
gi_21224627	L1	ATGAATTTAGGTCGTCTCGACCTGAATTTAGTGGTCGCCCTGCGCGCCCTGCTGGAGGAGCGCAACGTGACCCGTGCCGGGCAGCGCGTCGGCCTCAGCCAGCCGGCGATGAGCGCGGCGCTCGCCCGCCTGCGCCGGCACTTCGACGACGACCTGCTGGCCCGGGTGGGCGGCCACTACGAACTCACCGCCCTCGGACAGGTCCTCCTCGACCGCGCGTCCACCGCCTACGACCTGCTGGAACGGCTGTTCGCCAGCCAGGCGGACTTCGAGCCGGCCAGGGAGAGCCGTGAGTTCAAACTCGTGGCGTCCGACTACGCGGTCGCCGTCTTCGGCACCGAACTCGCCCGGGTCGTGCACCAGGAGGCTCCGGGCATCCGGCTGCGCTTCGCCCAGACG…
gi_21224627	L2	ATGAATTTAGGTCGACTCGACCTGAATTTAGTGGTCGCCCTGCGCGCCCTGCTGGAGGAGCGCAACGTGACCCGTGCCGGGCAGCGCGTCGGCCTCAGCCAGCCGGCGATGAGCGCGGCGCTCGCCCGCCTGCGCCGGCACTTCGACGACGACCTGCTGGCCCGGGTGGGCGGCCACTACGAACTCACCGCCCTCGGACAGGTCCTCCTCGACCGCGCGTCCACCGCCTACGACCTGCTGGAACGGCTGTTCGCCAGCCAGGCGGACTTCGAGCCGGCCAGGGAGAGCCGTGAGTTCAAACTCGTGGCGTCCGACTACGCGGTCGCCGTCTTCGGCACCGAACTCGCCCGGGTCGTGCACCAGGAGGCTCCGGGCATCCGGCTGCGCTTCGCCCAGACG…
gi_21224627	L3	ATGAATTTAGGTCGGCTCGACCTGAATTTAGTGGTCGCCCTGCGCGCCCTGCTGGAGGAGCGCAACGTGACCCGTGCCGGGCAGCGCGTCGGCCTCAGCCAGCCGGCGATGAGCGCGGCGCTCGCCCGCCTGCGCCGGCACTTCGACGACGACCTGCTGGCCCGGGTGGGCGGCCACTACGAACTCACCGCCCTCGGACAGGTCCTCCTCGACCGCGCGTCCACCGCCTACGACCTGCTGGAACGGCTGTTCGCCAGCCAGGCGGACTTCGAGCCGGCCAGGGAGAGCCGTGAGTTCAAACTCGTGGCGTCCGACTACGCGGTCGCCGTCTTCGGCACCGAACTCGCCCGGGTCGTGCACCAGGAGGCTCCGGGCATCCGGCTGCGCTTCGCCCAGACG…
gi_21224627	W	ATGAATCTCGGTCGCCTGGACCTCAACCTCGTCGTCGCCCTGCGCGCCCTGCTGGAGGAGCGCAACGTGACCCGTGCCGGGCAGCGCGTCGGCCTCAGCCAGCCGGCGATGAGCGCGGCGCTCGCCCGCCTGCGCCGGCACTTCGACGACGACCTGCTGGCCCGGGTGGGCGGCCACTACGAACTCACCGCCCTCGGACAGGTCCTCCTCGACCGCGCGTCCACCGCCTACGACCTGCTGGAACGGCTGTTCGCCAGCCAGGCGGACTTCGAGCCGGCCAGGGAGAGCCGTGAGTTCAAACTCGTGGCGTCCGACTACGCGGTCGCCGTCTTCGGCACCGAACTCGCCCGGGTCGTGCACCAGGAGGCTCCGGGCATCCGGCTGCGCTTCGCCCAGACG…
gi_21224745	C1	ATGGTACCATTCCGAGGCTGGGCCCCCGATGAGGGTGGTTTCCAGAGGTTGGGGGTCCGCATGGTCGCGGGTCGTGTGGTGCGTTTCGACGGTACGCGGGGCTACGGGTTCATCGCGCCGGAGGACGGGGGTGAGGACGTCTTCCTGCACGTGAACGACCTGCTCATTCCCGAGGAGTCGGTGCGTTCCGGACTGGTCGTGGAATTCGAGGTGGAGAGCGGTGAGCGCGGGCTCAAGGCGTCGGGCATCCGGCTTCCCGAGGGAGAGCGGCAGCCGGTCGCGCGGCGCCACCAGGAGGCCGCGCCGCGTACCGCGATGTCCGACGAGAACGGGCATCCGATGTGCGATGTGCTGAGTCCCGAGGAGTACCGGCGTGATGTGACGGAACTCCTGCTGACC…
gi_21224745	C2	ATGGTGCCATTCCGAGGCTGGGCCCCCGACGAGGGTGGTTTCCAGAGGTTGGGGGTCCGCATGGTCGCGGGTCGTGTGGTGCGTTTCGACGGTACGCGGGGCTACGGGTTCATCGCGCCGGAGGACGGGGGTGAGGACGTCTTCCTGCACGTGAACGACCTGCTCATTCCCGAGGAGTCGGTGCGTTCCGGACTGGTCGTGGAATTCGAGGTGGAGAGCGGTGAGCGCGGGCTCAAGGCGTCGGGCATCCGGCTTCCCGAGGGAGAGCGGCAGCCGGTCGCGCGGCGCCACCAGGAGGCCGCGCCGCGTACCGCGATGTCCGACGAGAACGGGCATCCGATGTGCGATGTGCTGAGTCCCGAGGAGTACCGGCGTGATGTGACGGAACTCCTGCTGACC…
gi_21224745	C3	ATGGTCCCGTTCCGCGGCTGGGCGCCCGACGAGGGTGGTTTCCAGAGGTTGGGGGTCCGCATGGTCGCGGGTCGTGTGGTGCGTTTCGACGGTACGCGGGGCTACGGGTTCATCGCGCCGGAGGACGGGGGTGAGGACGTCTTCCTGCACGTGAACGACCTGCTCATTCCCGAGGAGTCGGTGCGTTCCGGACTGGTCGTGGAATTCGAGGTGGAGAGCGGTGAGCGCGGGCTCAAGGCGTCGGGCATCCGGCTTCCCGAGGGAGAGCGGCAGCCGGTCGCGCGGCGCCACCAGGAGGCCGCGCCGCGTACCGCGATGTCCGACGAGAACGGGCATCCGATGTGCGATGTGCTGAGTCCCGAGGAGTACCGGCGTGATGTGACGGAACTCCTGCTGACC…
gi_21224745	H1	ATGGTACCATTCAGAGGCTGGGCCCCCGACGAGGGTGGTTTCCAGAGGTTGGGGGTCCGCATGGTCGCGGGTCGTGTGGTGCGTTTCGACGGTACGCGGGGCTACGGGTTCATCGCGCCGGAGGACGGGGGTGAGGACGTCTTCCTGCACGTGAACGACCTGCTCATTCCCGAGGAGTCGGTGCGTTCCGGACTGGTCGTGGAATTCGAGGTGGAGAGCGGTGAGCGCGGGCTCAAGGCGTCGGGCATCCGGCTTCCCGAGGGAGAGCGGCAGCCGGTCGCGCGGCGCCACCAGGAGGCCGCGCCGCGTACCGCGATGTCCGACGAGAACGGGCATCCGATGTGCGATGTGCTGAGTCCCGAGGAGTACCGGCGTGATGTGACGGAACTCCTGCTGACC…
gi_21224745	H2	ATGGTACCATTCAGAGGCTGGGCCCCCGACGAAGGTGGTTTCCAGAGGTTGGGGGTCCGCATGGTCGCGGGTCGTGTGGTGCGTTTCGACGGTACGCGGGGCTACGGGTTCATCGCGCCGGAGGACGGGGGTGAGGACGTCTTCCTGCACGTGAACGACCTGCTCATTCCCGAGGAGTCGGTGCGTTCCGGACTGGTCGTGGAATTCGAGGTGGAGAGCGGTGAGCGCGGGCTCAAGGCGTCGGGCATCCGGCTTCCCGAGGGAGAGCGGCAGCCGGTCGCGCGGCGCCACCAGGAGGCCGCGCCGCGTACCGCGATGTCCGACGAGAACGGGCATCCGATGTGCGATGTGCTGAGTCCCGAGGAGTACCGGCGTGATGTGACGGAACTCCTGCTGACC…
gi_21224745	H3	ATGGTACCGTTTCGTGGTTGGGCCCCTGATGAAGGTGGTTTCCAGAGGTTGGGGGTCCGCATGGTCGCGGGTCGTGTGGTGCGTTTCGACGGTACGCGGGGCTACGGGTTCATCGCGCCGGAGGACGGGGGTGAGGACGTCTTCCTGCACGTGAACGACCTGCTCATTCCCGAGGAGTCGGTGCGTTCCGGACTGGTCGTGGAATTCGAGGTGGAGAGCGGTGAGCGCGGGCTCAAGGCGTCGGGCATCCGGCTTCCCGAGGGAGAGCGGCAGCCGGTCGCGCGGCGCCACCAGGAGGCCGCGCCGCGTACCGCGATGTCCGACGAGAACGGGCATCCGATGTGCGATGTGCTGAGTCCCGAGGAGTACCGGCGTGATGTGACGGAACTCCTGCTGACC…
gi_21224745	L1	ATGGTGCCCTTCCGAGGATGGGCACCAGATGAGGGTGGTTTCCAGAGGTTGGGGGTCCGCATGGTCGCGGGTCGTGTGGTGCGTTTCGACGGTACGCGGGGCTACGGGTTCATCGCGCCGGAGGACGGGGGTGAGGACGTCTTCCTGCACGTGAACGACCTGCTCATTCCCGAGGAGTCGGTGCGTTCCGGACTGGTCGTGGAATTCGAGGTGGAGAGCGGTGAGCGCGGGCTCAAGGCGTCGGGCATCCGGCTTCCCGAGGGAGAGCGGCAGCCGGTCGCGCGGCGCCACCAGGAGGCCGCGCCGCGTACCGCGATGTCCGACGAGAACGGGCATCCGATGTGCGATGTGCTGAGTCCCGAGGAGTACCGGCGTGATGTGACGGAACTCCTGCTGACC…
gi_21224745	L2	ATGGTGCCCTTCCGAGGATGGGCACCAGATGAAGGTGGTTTCCAGAGGTTGGGGGTCCGCATGGTCGCGGGTCGTGTGGTGCGTTTCGACGGTACGCGGGGCTACGGGTTCATCGCGCCGGAGGACGGGGGTGAGGACGTCTTCCTGCACGTGAACGACCTGCTCATTCCCGAGGAGTCGGTGCGTTCCGGACTGGTCGTGGAATTCGAGGTGGAGAGCGGTGAGCGCGGGCTCAAGGCGTCGGGCATCCGGCTTCCCGAGGGAGAGCGGCAGCCGGTCGCGCGGCGCCACCAGGAGGCCGCGCCGCGTACCGCGATGTCCGACGAGAACGGGCATCCGATGTGCGATGTGCTGAGTCCCGAGGAGTACCGGCGTGATGTGACGGAACTCCTGCTGACC…
gi_21224745	L3	ATGGTGCCCTTCCGCGGATGGGCACCAGATGAGGGTGGTTTCCAGAGGTTGGGGGTCCGCATGGTCGCGGGTCGTGTGGTGCGTTTCGACGGTACGCGGGGCTACGGGTTCATCGCGCCGGAGGACGGGGGTGAGGACGTCTTCCTGCACGTGAACGACCTGCTCATTCCCGAGGAGTCGGTGCGTTCCGGACTGGTCGTGGAATTCGAGGTGGAGAGCGGTGAGCGCGGGCTCAAGGCGTCGGGCATCCGGCTTCCCGAGGGAGAGCGGCAGCCGGTCGCGCGGCGCCACCAGGAGGCCGCGCCGCGTACCGCGATGTCCGACGAGAACGGGCATCCGATGTGCGATGTGCTGAGTCCCGAGGAGTACCGGCGTGATGTGACGGAACTCCTGCTGACC…
gi_21224745	W	ATGGTTCCGTTCCGGGGATGGGCCCCGGACGAGGGTGGTTTCCAGAGGTTGGGGGTCCGCATGGTCGCGGGTCGTGTGGTGCGTTTCGACGGTACGCGGGGCTACGGGTTCATCGCGCCGGAGGACGGGGGTGAGGACGTCTTCCTGCACGTGAACGACCTGCTCATTCCCGAGGAGTCGGTGCGTTCCGGACTGGTCGTGGAATTCGAGGTGGAGAGCGGTGAGCGCGGGCTCAAGGCGTCGGGCATCCGGCTTCCCGAGGGAGAGCGGCAGCCGGTCGCGCGGCGCCACCAGGAGGCCGCGCCGCGTACCGCGATGTCCGACGAGAACGGGCATCCGATGTGCGATGTGCTGAGTCCCGAGGAGTACCGGCGTGATGTGACGGAACTCCTGCTGACC…
gi_21226036	C1	ATGCGCGTACAAGGAGTGGCCCGACCGAAAACCCAGCTGTTGTCTGCTGCACGGATCGCGGACGGCGCGATCGAACTCGTCGACCGTACCGGCGACGTGCAGATGGTTCAGCTGGCCCGGCACCTCGGCGTCGCCCCGTCCTCGCTCTACTCCCATGTCACAGGCCGGGCGGAGGTCATCGACCTCGCCCGGCTGCGGATGCTGGAACTGATGGAGTCCGTCGGGCCGGCGCACGACTGGCGCGAGGCCGTGGCCAACCTCCTGCGCCGGCTCACCGCCCTCTACGCCAGACACCGACGCATCCTGCCGCTCCTCTCCACCACCGCCGTAGCCTGCGACCGTTCCATCGCGGTTTACGAGCCGATGTTCGCCGCACTGATCGACGGAGGCTTCCGGCGA…
gi_21226036	C2	ATGCGCGTCCAAGGTGTCGCCCGCCCCAAAACCCAGCTGTTGTCTGCTGCACGGATCGCGGACGGCGCGATCGAACTCGTCGACCGTACCGGCGACGTGCAGATGGTTCAGCTGGCCCGGCACCTCGGCGTCGCCCCGTCCTCGCTCTACTCCCATGTCACAGGCCGGGCGGAGGTCATCGACCTCGCCCGGCTGCGGATGCTGGAACTGATGGAGTCCGTCGGGCCGGCGCACGACTGGCGCGAGGCCGTGGCCAACCTCCTGCGCCGGCTCACCGCCCTCTACGCCAGACACCGACGCATCCTGCCGCTCCTCTCCACCACCGCCGTAGCCTGCGACCGTTCCATCGCGGTTTACGAGCCGATGTTCGCCGCACTGATCGACGGAGGCTTCCGGCGA…
gi_21226036	C3	ATGCGCGTCCAGGGAGTCGCCCGCCCGAAGACCCAGCTGTTGTCTGCTGCACGGATCGCGGACGGCGCGATCGAACTCGTCGACCGTACCGGCGACGTGCAGATGGTTCAGCTGGCCCGGCACCTCGGCGTCGCCCCGTCCTCGCTCTACTCCCATGTCACAGGCCGGGCGGAGGTCATCGACCTCGCCCGGCTGCGGATGCTGGAACTGATGGAGTCCGTCGGGCCGGCGCACGACTGGCGCGAGGCCGTGGCCAACCTCCTGCGCCGGCTCACCGCCCTCTACGCCAGACACCGACGCATCCTGCCGCTCCTCTCCACCACCGCCGTAGCCTGCGACCGTTCCATCGCGGTTTACGAGCCGATGTTCGCCGCACTGATCGACGGAGGCTTCCGGCGA…
gi_21226036	H1	ATGAGAGTACAAGGAGTAGCACGACCAAAAACCCAGCTGTTGTCTGCTGCACGGATCGCGGACGGCGCGATCGAACTCGTCGACCGTACCGGCGACGTGCAGATGGTTCAGCTGGCCCGGCACCTCGGCGTCGCCCCGTCCTCGCTCTACTCCCATGTCACAGGCCGGGCGGAGGTCATCGACCTCGCCCGGCTGCGGATGCTGGAACTGATGGAGTCCGTCGGGCCGGCGCACGACTGGCGCGAGGCCGTGGCCAACCTCCTGCGCCGGCTCACCGCCCTCTACGCCAGACACCGACGCATCCTGCCGCTCCTCTCCACCACCGCCGTAGCCTGCGACCGTTCCATCGCGGTTTACGAGCCGATGTTCGCCGCACTGATCGACGGAGGCTTCCGGCGA…
gi_21226036	H2	ATGAGAGTACAAGGAGTAGCACGACCGAAAACCCAGCTGTTGTCTGCTGCACGGATCGCGGACGGCGCGATCGAACTCGTCGACCGTACCGGCGACGTGCAGATGGTTCAGCTGGCCCGGCACCTCGGCGTCGCCCCGTCCTCGCTCTACTCCCATGTCACAGGCCGGGCGGAGGTCATCGACCTCGCCCGGCTGCGGATGCTGGAACTGATGGAGTCCGTCGGGCCGGCGCACGACTGGCGCGAGGCCGTGGCCAACCTCCTGCGCCGGCTCACCGCCCTCTACGCCAGACACCGACGCATCCTGCCGCTCCTCTCCACCACCGCCGTAGCCTGCGACCGTTCCATCGCGGTTTACGAGCCGATGTTCGCCGCACTGATCGACGGAGGCTTCCGGCGA…
gi_21226036	H3	ATGAGAGTACAAGGAGTAGCACGACCAAAAACACAGCTGTTGTCTGCTGCACGGATCGCGGACGGCGCGATCGAACTCGTCGACCGTACCGGCGACGTGCAGATGGTTCAGCTGGCCCGGCACCTCGGCGTCGCCCCGTCCTCGCTCTACTCCCATGTCACAGGCCGGGCGGAGGTCATCGACCTCGCCCGGCTGCGGATGCTGGAACTGATGGAGTCCGTCGGGCCGGCGCACGACTGGCGCGAGGCCGTGGCCAACCTCCTGCGCCGGCTCACCGCCCTCTACGCCAGACACCGACGCATCCTGCCGCTCCTCTCCACCACCGCCGTAGCCTGCGACCGTTCCATCGCGGTTTACGAGCCGATGTTCGCCGCACTGATCGACGGAGGCTTCCGGCGA…
gi_21226036	L1	ATGCGCGTCCAAGGGGTCGCGCGTCCTAAGACGCAGCTGTTGTCTGCTGCACGGATCGCGGACGGCGCGATCGAACTCGTCGACCGTACCGGCGACGTGCAGATGGTTCAGCTGGCCCGGCACCTCGGCGTCGCCCCGTCCTCGCTCTACTCCCATGTCACAGGCCGGGCGGAGGTCATCGACCTCGCCCGGCTGCGGATGCTGGAACTGATGGAGTCCGTCGGGCCGGCGCACGACTGGCGCGAGGCCGTGGCCAACCTCCTGCGCCGGCTCACCGCCCTCTACGCCAGACACCGACGCATCCTGCCGCTCCTCTCCACCACCGCCGTAGCCTGCGACCGTTCCATCGCGGTTTACGAGCCGATGTTCGCCGCACTGATCGACGGAGGCTTCCGGCGA…
gi_21226036	L2	ATGCGCGTCCAAGGGGTCGCGCGTCCTAAGACACAGCTGTTGTCTGCTGCACGGATCGCGGACGGCGCGATCGAACTCGTCGACCGTACCGGCGACGTGCAGATGGTTCAGCTGGCCCGGCACCTCGGCGTCGCCCCGTCCTCGCTCTACTCCCATGTCACAGGCCGGGCGGAGGTCATCGACCTCGCCCGGCTGCGGATGCTGGAACTGATGGAGTCCGTCGGGCCGGCGCACGACTGGCGCGAGGCCGTGGCCAACCTCCTGCGCCGGCTCACCGCCCTCTACGCCAGACACCGACGCATCCTGCCGCTCCTCTCCACCACCGCCGTAGCCTGCGACCGTTCCATCGCGGTTTACGAGCCGATGTTCGCCGCACTGATCGACGGAGGCTTCCGGCGA…
gi_21226036	L3	ATGCGCGTCCAGGGGGTCGCGCGTCCTAAGACGCAGCTGTTGTCTGCTGCACGGATCGCGGACGGCGCGATCGAACTCGTCGACCGTACCGGCGACGTGCAGATGGTTCAGCTGGCCCGGCACCTCGGCGTCGCCCCGTCCTCGCTCTACTCCCATGTCACAGGCCGGGCGGAGGTCATCGACCTCGCCCGGCTGCGGATGCTGGAACTGATGGAGTCCGTCGGGCCGGCGCACGACTGGCGCGAGGCCGTGGCCAACCTCCTGCGCCGGCTCACCGCCCTCTACGCCAGACACCGACGCATCCTGCCGCTCCTCTCCACCACCGCCGTAGCCTGCGACCGTTCCATCGCGGTTTACGAGCCGATGTTCGCCGCACTGATCGACGGAGGCTTCCGGCGA…
gi_21226036	W	ATGAGGGTGCAGGGCGTGGCCAGACCGAAGACGCAGCTGTTGTCTGCTGCACGGATCGCGGACGGCGCGATCGAACTCGTCGACCGTACCGGCGACGTGCAGATGGTTCAGCTGGCCCGGCACCTCGGCGTCGCCCCGTCCTCGCTCTACTCCCATGTCACAGGCCGGGCGGAGGTCATCGACCTCGCCCGGCTGCGGATGCTGGAACTGATGGAGTCCGTCGGGCCGGCGCACGACTGGCGCGAGGCCGTGGCCAACCTCCTGCGCCGGCTCACCGCCCTCTACGCCAGACACCGACGCATCCTGCCGCTCCTCTCCACCACCGCCGTAGCCTGCGACCGTTCCATCGCGGTTTACGAGCCGATGTTCGCCGCACTGATCGACGGAGGCTTCCGGCGA…
