# Supplementary material for: Developing a codon optimization method for improved expression of recombinant proteins in actinobacteria
Source: Sci Rep. 2019 Jun 6;9:8338. doi: 10.1038/s41598-019-44500-z (PMC6554278; doi:10.1038/s41598-019-44500-z)
Supplement: Supplementary file 5 — Supplementary Data S4 [file 41598_2019_44500_MOESM5_ESM.xlsx]

## Sheet: SupTableS4
Primer ID	Sequence
gi_21219378_C1-F	AAGGAGATATACATATGACAGGACAGGCAGCAGGACCGGCAGCAGGCCCGGCGGCTGGTCAGGCG
gi_21219378_C2-F	AAGGAGATATACATATGACCGGACAGGCAGCGGGACCGGCGGCAGGCCCGGCGGCTGGTCAGGCG
gi_21219378_C3-F	AAGGAGATATACATATGACCGGCCAGGCGGCGGGACCGGCGGCGGGCCCGGCGGCTGGTCAGGCG
gi_21219378_H1-F	AAGGAGATATACATATGACAGGACAAGCAGCAGGACCAGCAGCCGGACCGGCGGCTGGTCAGGCG
gi_21219378_H2-F	AAGGAGATATACATATGACAGGACAAGCAGCAGGACCAGCAGCCGGGCCGGCGGCTGGTCAGGCG
gi_21219378_H3-F	AAGGAGATATACATATGACCGGGCAAGCAGCAGGACCAGCAGCAGGACCGGCGGCTGGTCAGGCG
gi_21219378_L1-F	AAGGAGATATACATATGACTGGACAGGCCGCCGGCCCGGCGGCCGGCCCGGCGGCTGGTCAGGCG
gi_21219378_L2-F	AAGGAGATATACATATGACTGGACAGGCCGCCGGCCCGGCGGCCGGTCCGGCGGCTGGTCAGGCG
gi_21219378_L3-F	AAGGAGATATACATATGACTGGACAGGCGGCCGGTCCGGCCGCCGGTCCGGCGGCTGGTCAGGCG
gi_21219378_Wi-F	AAGGAGATATACATATGACTGGCCAGGCGGCCGGTCCGGCGGCCGGTCCGGCGGCTGGTCAGGCG
gi_21219378_Wi-R	GATGGTGATGCTCGAGGTCCCTGTCCGTCACGATC
gi_21220194_C1-F	AAGGAGATATACATATGAGCACGGCGGCAGAAACAACGGGGGGAGACATCGAGCCGTGGGAAGAG
gi_21220194_C2-F	AAGGAGATATACATATGAGCACCGCAGCAGAGACCACCGGAGGAGACATCGAGCCGTGGGAAGAG
gi_21220194_C3-F	AAGGAGATATACATATGAGCACCGCGGCAGAGACCACCGGCGGCGACATCGAGCCGTGGGAAGAG
gi_21220194_H1-F	AAGGAGATATACATATGAGTACAGCAGCGGAAACAACAGGGGGGGATATCGAGCCGTGGGAAGAG
gi_21220194_H2-F	AAGGAGATATACATATGAGTACAGCAGCGGAAACAACAGGAGGGGATATCGAGCCGTGGGAAGAG
gi_21220194_H3-F	AAGGAGATATACATATGAGTACAGCAGCGGAAACAACAGGGGGAGATATCGAGCCGTGGGAAGAG
gi_21220194_L1-F	AAGGAGATATACATATGTCCACCGCCGCCGAAACTACCGGCGGCGACATCGAGCCGTGGGAAGAG
gi_21220194_L2-F	AAGGAGATATACATATGTCCACCGCCGCCGAAACCACCGGCGGCGACATCGAGCCGTGGGAAGAG
gi_21220194_L3-F	AAGGAGATATACATATGTCCACCGCCGCCGAGACCACCGGCGGCGACATCGAGCCGTGGGAAGAG
gi_21220194_Wi-F	AAGGAGATATACATATGAGTACGGCGGCCGAGACGACGGGCGGCGACATCGAGCCGTGGGAAGAG
gi_21220194_Wi-R	GATGGTGATGCTCGAGCCTCTGAGCCGTCGCCCC
gi_21220462_C1-F	AAGGAGATATACATATGAGCGAACCCCGAAGTGCCCCCACCGTAGGCCAGGTCGTACTCGGCCGG
gi_21220462_C2-F	AAGGAGATATACATATGAGCGAACCCCGAAGCGCCCCCACCGTCGGCCAGGTCGTACTCGGCCGG
gi_21220462_C3-F	AAGGAGATATACATATGTCGGAACCGCGCTCCGCCCCCACCGTCGGCCAGGTCGTACTCGGCCGG
gi_21220462_H1-F	AAGGAGATATACATATGAGCGAACCAAGAAGTGCACCAACAGTCGGCCAGGTCGTACTCGGCCGG
gi_21220462_H2-F	AAGGAGATATACATATGAGCGAACCAAGAAGTGCACCAACCGTCGGCCAGGTCGTACTCGGCCGG
gi_21220462_H3-F	AAGGAGATATACATATGAGCGAACCAAGATCAGCACCAACAGTCGGCCAGGTCGTACTCGGCCGG
gi_21220462_L1-F	AAGGAGATATACATATGTCGGAGCCGAGGTCGGCTCCGACAGTTGGTCAGGTCGTACTCGGCCGG
gi_21220462_L2-F	AAGGAGATATACATATGTCGGAGCCGAGATCGGCTCCGACAGTTGGTCAGGTCGTACTCGGCCGG
gi_21220462_L3-F	AAGGAGATATACATATGTCGGAGCCGAGGTCGGCTCCGACAGTTGGACAGGTCGTACTCGGCCGG
gi_21220462_Wi-F	AAGGAGATATACATATGAGCGAGCCGCGGTCCGCGCCGACGGTCGGCCAGGTCGTACTCGGCCGG
gi_21220462_Wi-R	CGAGAGATCTAAGCTTCAGCTCCTTGCGGAGATCC
gi_21220528_C1-F	AAGGAGATATACATATGCCACGCCAAGAAAACCACCCCATTACCGATCTGGGCACCCTCAAAGCC
gi_21220528_C2-F	AAGGAGATATACATATGCCACGCCAAGAAAACCACCCCATCACCGACCTGGGCACCCTCAAAGCC
gi_21220528_C3-F	AAGGAGATATACATATGCCGCGCCAAGAAAACCACCCGATCACCGACCTGGGCACCCTCAAAGCC
gi_21220528_H1-F	AAGGAGATATACATATGCCACGCCAAGAAAACCACCCAATAACCGATCTGGGCACCCTCAAAGCC
gi_21220528_H2-F	AAGGAGATATACATATGCCGCGCCAAGAAAACCACCCAATAACCGATCTGGGCACCCTCAAAGCC
gi_21220528_H3-F	AAGGAGATATACATATGCCACGCCAAGAAAACCACCCCATTACCGATCTGGGCACCCTCAAAGCC
gi_21220528_L1-F	AAGGAGATATACATATGCCTAGACAGGAGAACCATCCGATCACGGATCTGGGCACCCTCAAAGCC
gi_21220528_L2-F	AAGGAGATATACATATGCCTAGACAGGAGAACCATCCGATTACGGATCTGGGCACCCTCAAAGCC
gi_21220528_L3-F	AAGGAGATATACATATGCCTAGACAGGAGAACCATCCGATAACGGATCTGGGCACCCTCAAAGCC
gi_21220528_Wi-F	AAGGAGATATACATATGCCGCGTCAGGAGAACCACCCCATCACCGATCTGGGCACCCTCAAAGCC
gi_21220528_Wi-R	GATGGTGATGCTCGAGGACACGGAACGGGAACCC
gi_21220656_C1-F	AAGGAGATATACATATGACCGCCCCCGTTGTCCATAGTCTGCGTGAACAGATCCGCGAGCACATCC
gi_21220656_C2-F	AAGGAGATATACATATGACCGCCCCCGTCGTCCACAGCCTGCGAGAACAGATCCGCGAGCACATCC
gi_21220656_C3-F	AAGGAGATATACATATGACCGCCCCCGTCGTCCACTCCCTGCGCGAACAGATCCGCGAGCACATCC
gi_21220656_H1-F	AAGGAGATATACATATGACAGCCCCGGTAGTACACAGTTTAAGAGAGCAGATCCGCGAGCACATCC
gi_21220656_H2-F	AAGGAGATATACATATGACAGCCCCGGTAGTACACAGTTTAAGAGAACAGATCCGCGAGCACATCC
gi_21220656_H3-F	AAGGAGATATACATATGACAGCCCCAGTAGTACACAGTTTAAGAGAGCAGATCCGCGAGCACATCC
gi_21220656_L1-F	AAGGAGATATACATATGACAGCTCCCGTAGTGCATTCACTGCGGGAGCAGATCCGCGAGCACATCC
gi_21220656_L2-F	AAGGAGATATACATATGACAGCTCCCGTAGTGCACTCACTGCGGGAGCAGATCCGCGAGCACATCC
gi_21220656_L3-F	AAGGAGATATACATATGACAGCTCCCGTAGTGCATTCACTACGGGAGCAGATCCGCGAGCACATCC
gi_21220656_Wi-F	AAGGAGATATACATATGACCGCGCCCGTCGTCCACTCGCTGCGCGAACAGATCCGCGAGCACATCC
gi_21220656_Wi-R	GATGGTGATGCTCGAGGGGGCGGGGTGCGCAGCC
gi_21222242_C1-F	AAGGAGATATACATATGACCACAGCCAAACGAGATACATACACCCCCGAGACGCTGCTGTCCGTGG
gi_21222242_C2-F	AAGGAGATATACATATGACCACCGCCAAACGAGATACCTACACCCCCGAGACGCTGCTGTCCGTGG
gi_21222242_C3-F	AAGGAGATATACATATGACCACGGCCAAGCGCGACACCTACACCCCGGAGACGCTGCTGTCCGTGG
gi_21222242_H1-F	AAGGAGATATACATATGACCACCGCGAAAAGAGATACATACACCCCCGAGACGCTGCTGTCCGTGG
gi_21222242_H2-F	AAGGAGATATACATATGACCACCGCGAAAAGAGATACATACACCCCAGAGACGCTGCTGTCCGTGG
gi_21222242_H3-F	AAGGAGATATACATATGACCACCGCGAAAAGAGATACATACACACCCGAGACGCTGCTGTCCGTGG
gi_21222242_L1-F	AAGGAGATATACATATGACGACTGCTAAGCGTGATACGTATACTCCTGAGACGCTGCTGTCCGTGG
gi_21222242_L2-F	AAGGAGATATACATATGACGACTGCAAAGCGTGATACGTATACTCCTGAGACGCTGCTGTCCGTGG
gi_21222242_L3-F	AAGGAGATATACATATGACGACTGCGAAGCGTGATACGTATACTCCTGAGACGCTGCTGTCCGTGG
gi_21222242_Wi-F	AAGGAGATATACATATGACCACCGCCAAGCGCGACACGTACACGCCCGAGACGCTGCTGTCCGTGG
gi_21222242_Wi-R	CGAGAGATCTAAGCTTGGACGCCTTGCGCAACCC
gi_21222390_C1-F	AAGGAGATATACATATGACCAGCCGCCGACTAATCATTGCCGACGACCTGAGACGCCAGATCACGAC
gi_21222390_C2-F	AAGGAGATATACATATGACCTCACGCCGCCTGATCATTGCCGACGACCTGAGACGCCAGATCACGAC
gi_21222390_C3-F	AAGGAGATATACATATGACCAGCCGCCGACTCATCATCGCCGACGACCTGAGACGCCAGATCACGAC
gi_21222390_H1-F	AAGGAGATATACATATGACCAGCCGACGATTAATAATAGCAGATGACCTGAGACGCCAGATCACGAC
gi_21222390_H2-F	AAGGAGATATACATATGACCAGCCGACGATTAATAATAGCAGATGATCTGAGACGCCAGATCACGAC
gi_21222390_H3-F	AAGGAGATATACATATGACCAGCAGAAGATTAATAATAGCCGATGATCTGAGACGCCAGATCACGAC
gi_21222390_L1-F	AAGGAGATATACATATGACAAGTCGTCGGCTAATCATAGCCGACGACCTGAGACGCCAGATCACGAC
gi_21222390_L2-F	AAGGAGATATACATATGACAAGTCGTCGGCTAATTATAGCCGACGACCTGAGACGCCAGATCACGAC
gi_21222390_L3-F	AAGGAGATATACATATGACAAGTCGTCGGCTAATAATAGCCGACGACCTGAGACGCCAGATCACGAC
gi_21222390_Wi-F	AAGGAGATATACATATGACGTCTCGCCGCCTCATCATCGCTGACGACCTGAGACGCCAGATCACGAC
gi_21222390_Wi-R	GATGGTGATGCTCGAGTCTGTGCACCTGCCTTTCTTC
gi_21222584_C1-F	AAGGAGATATACATATGGTAGTAGAACCCGAACACGCCCCCGTCAACGGGCGGGAGAGACCGCAG
gi_21222584_C2-F	AAGGAGATATACATATGGTCGTCGAGCCTGAACATGCCCCCGTCAACGGGCGGGAGAGACCGCAG
gi_21222584_C3-F	AAGGAGATATACATATGGTCGTCGAACCGGAACACGCCCCCGTCAACGGGCGGGAGAGACCGCAG
gi_21222584_H1-F	AAGGAGATATACATATGGTAGTAGAACCCGAACACGCCCCAGTCAATGGGCGGGAGAGACCGCAG
gi_21222584_H2-F	AAGGAGATATACATATGGTAGTAGAACCCGAACACGCCCCAGTCAACGGGCGGGAGAGACCGCAG
gi_21222584_H3-F	AAGGAGATATACATATGGTAGTAGAACCCGAACACGCCCCCGTCAACGGGCGGGAGAGACCGCAG
gi_21222584_L1-F	AAGGAGATATACATATGGTGGTTGAACCGGAGCATGCTCCGGTCAACGGGCGGGAGAGACCGCAG
gi_21222584_L2-F	AAGGAGATATACATATGGTGGTTGAACCGGAGCACGCTCCGGTCAACGGGCGGGAGAGACCGCAG
gi_21222584_L3-F	AAGGAGATATACATATGGTAGTTGAACCGGAGCACGCTCCGGTCAACGGGCGGGAGAGACCGCAG
gi_21222584_Wi-F	AAGGAGATATACATATGGTCGTGGAGCCGGAACACGCCCCCGTCAACGGGCGGGAGAGACCGCAG
gi_21222584_Wi-R	GATGGTGATGCTCGAGGCCCGCGAGCACCAGCTC
gi_21224245_C1-F	AAGGAGATATACATATGCCCAAAATCGAAGCCGGATCCGTACGAGAACACCGGGCGCAGCGGCTC
gi_21224245_C2-F	AAGGAGATATACATATGCCCAAAATCGAAGCCGGCTCCGTCCGTGAACACCGGGCGCAGCGGCTC
gi_21224245_C3-F	AAGGAGATATACATATGCCCAAGATCGAAGCCGGCTCCGTCCGCGAACACCGGGCGCAGCGGCTC
gi_21224245_H1-F	AAGGAGATATACATATGCCAAAAATAGAAGCCGGATCAGTAAGAGAACACCGGGCGCAGCGGCTC
gi_21224245_H2-F	AAGGAGATATACATATGCCAAAAATAGAAGCCGGATCAGTAAGAGAGCACCGGGCGCAGCGGCTC
gi_21224245_H3-F	AAGGAGATATACATATGCCAAAAATAGAAGCCGGATCAGTCAGAGAACACCGGGCGCAGCGGCTC
gi_21224245_L1-F	AAGGAGATATACATATGCCCAAGATCGAGGCCGGCTCGGTCAGGGAGCACCGGGCGCAGCGGCTC
gi_21224245_L2-F	AAGGAGATATACATATGCCCAAGATCGAGGCAGGCTCGGTCAGGGAGCACCGGGCGCAGCGGCTC
gi_21224245_L3-F	AAGGAGATATACATATGCCCAAGATCGAGGCGGGCTCGGTCAGGGAGCACCGGGCGCAGCGGCTC
gi_21224245_Wi-F	AAGGAGATATACATATGCCCAAGATTGAAGCCGGCAGCGTCCGGGAGCACCGGGCGCAGCGGCTC
gi_21224245_Wi-R	GATGGTGATGCTCGAGCGGGTGATGTGGCAAGTCG
gi_21224627_C1-F	AAGGAGATATACATATGAACCTTGGCCGCCTCGATTTGAACCTTGTCGTCGCCCTGCGCGCCCTG
gi_21224627_C2-F	AAGGAGATATACATATGAACCTCGGCCGCCTTGACCTCAACCTTGTCGTCGCCCTGCGCGCCCTG
gi_21224627_C3-F	AAGGAGATATACATATGAACCTCGGCCGCCTCGACTTGAACCTCGTCGTCGCCCTGCGCGCCCTG
gi_21224627_H1-F	AAGGAGATATACATATGAACCTTGGCCGCCTCGATTTAAACCTTGTCGTCGCCCTGCGCGCCCTG
gi_21224627_H2-F	AAGGAGATATACATATGAACCTTGGCCGCCTCGATTTAAACCTTGTTGTCGCCCTGCGCGCCCTG
gi_21224627_H3-F	AAGGAGATATACATATGAACCTTGGCCGACTCGATTTAAACCTTGTTGTCGCCCTGCGCGCCCTG
gi_21224627_L1-F	AAGGAGATATACATATGAATTTAGGTCGTCTCGACCTGAATTTAGTGGTCGCCCTGCGCGCCCTG
gi_21224627_L2-F	AAGGAGATATACATATGAATTTAGGTCGACTCGACCTGAATTTAGTGGTCGCCCTGCGCGCCCTG
gi_21224627_L3-F	AAGGAGATATACATATGAATTTAGGTCGGCTCGACCTGAATTTAGTGGTCGCCCTGCGCGCCCTG
gi_21224627_Wi-F	AAGGAGATATACATATGAATCTCGGTCGCCTGGACCTCAACCTCGTCGTCGCCCTGCGCGCCCTG
gi_21224627_Wi-R	GATGGTGATGCTCGAGACTCTCAGGACTGTCGTGGCTG
gi_21224745_C1-F	AAGGAGATATACATATGGTACCATTCCGAGGCTGGGCCCCCGATGAGGGTGGTTTCCAGAGGTTGG
gi_21224745_C2-F	AAGGAGATATACATATGGTGCCATTCCGAGGCTGGGCCCCCGACGAGGGTGGTTTCCAGAGGTTGG
gi_21224745_C3-F	AAGGAGATATACATATGGTCCCGTTCCGCGGCTGGGCGCCCGACGAGGGTGGTTTCCAGAGGTTGG
gi_21224745_H1-F	AAGGAGATATACATATGGTACCATTCAGAGGCTGGGCCCCCGACGAGGGTGGTTTCCAGAGGTTGG
gi_21224745_H2-F	AAGGAGATATACATATGGTACCATTCAGAGGCTGGGCCCCCGACGAAGGTGGTTTCCAGAGGTTGG
gi_21224745_H3-F	AAGGAGATATACATATGGTACCGTTTCGTGGTTGGGCCCCTGATGAAGGTGGTTTCCAGAGGTTGG
gi_21224745_L1-F	AAGGAGATATACATATGGTGCCCTTCCGAGGATGGGCACCAGATGAGGGTGGTTTCCAGAGGTTGG
gi_21224745_L2-F	AAGGAGATATACATATGGTGCCCTTCCGAGGATGGGCACCAGATGAAGGTGGTTTCCAGAGGTTGG
gi_21224745_L3-F	AAGGAGATATACATATGGTGCCCTTCCGCGGATGGGCACCAGATGAGGGTGGTTTCCAGAGGTTGG
gi_21224745_Wi-F	AAGGAGATATACATATGGTTCCGTTCCGGGGATGGGCCCCGGACGAGGGTGGTTTCCAGAGGTTGG
gi_21224745_Wi-R	GATGGTGATGCTCGAGGTCCTCGACCCAGCCGTG
gi_21226036_C1-F	AAGGAGATATACATATGCGCGTACAAGGAGTGGCCCGACCGAAAACCCAGCTGTTGTCTGCTGCAC
gi_21226036_C2-F	AAGGAGATATACATATGCGCGTCCAAGGTGTCGCCCGCCCCAAAACCCAGCTGTTGTCTGCTGCAC
gi_21226036_C3-F	AAGGAGATATACATATGCGCGTCCAGGGAGTCGCCCGCCCGAAGACCCAGCTGTTGTCTGCTGCAC
gi_21226036_H1-F	AAGGAGATATACATATGAGAGTACAAGGAGTAGCACGACCAAAAACCCAGCTGTTGTCTGCTGCAC
gi_21226036_H2-F	AAGGAGATATACATATGAGAGTACAAGGAGTAGCACGACCGAAAACCCAGCTGTTGTCTGCTGCAC
gi_21226036_H3-F	AAGGAGATATACATATGAGAGTACAAGGAGTAGCACGACCAAAAACACAGCTGTTGTCTGCTGCAC
gi_21226036_L1-F	AAGGAGATATACATATGCGCGTCCAAGGGGTCGCGCGTCCTAAGACGCAGCTGTTGTCTGCTGCAC
gi_21226036_L2-F	AAGGAGATATACATATGCGCGTCCAAGGGGTCGCGCGTCCTAAGACACAGCTGTTGTCTGCTGCAC
gi_21226036_L3-F	AAGGAGATATACATATGCGCGTCCAGGGGGTCGCGCGTCCTAAGACGCAGCTGTTGTCTGCTGCAC
gi_21226036_Wi-F	AAGGAGATATACATATGAGGGTGCAGGGCGTGGCCAGACCGAAGACGCAGCTGTTGTCTGCTGCAC
gi_21226036_Wi-R	GATGGTGATGCTCGAGCGGTGCACCGGGGTGAGTC
